# Supplementary material for: Local adaptation to climate anomalies relates to species phylogeny
Source: Commun Biol. 2022 Feb 17;5:143. doi: 10.1038/s42003-022-03088-3 (PMC8854402; doi:10.1038/s42003-022-03088-3)
Supplement: Supplementary file 4 — Supplementary Data 1 [file 42003_2022_3088_MOESM4_ESM.xlsx]

## Sheet: SM Data 1
Species	Model_type	Time	AICnull	R2m.null	R2c.null	Period	AICtal	AICtag	AICAal	AICAag	AICPal	AICPag	R2m.tal	R2c.tal	R2m.tag	R2c.tag	R2m.Aal	R2c.Aal	R2m.Aag	R2c.Aag	R2m.Pal	R2c.Pal	R2m.Pag	R2c.Pag
Aglais io	random	t	2284.8	0.0667416	0.0971508	NA	NA	NA	NA	NA	NA	NA	NA	NA	NA	NA	NA	NA	NA	NA	NA	NA	NA	NA
Aglais io	random	t	NA	NA	NA	FP	2204.67	2203.36	2195.39	2211.49	2203.3	2211.61	0.0728887	0.0969118	0.0753503	0.108135	0.0771937	0.100984	0.0698488	0.0953876	0.0772493	0.103369	0.0693745	0.0958115
Aglais io	random	t	NA	NA	NA	OW	2275.02	2247.72	2285.71	2283.52	2286.42	2286.19	0.102615	0.125458	0.121679	0.133064	0.105866	0.153314	0.10935	0.164521	0.107541	0.157795	0.109527	0.161692
Aglais io	random	t	NA	NA	NA	preFP	2275.65	2291.5	2290.81	2297.58	2295.86	2292.35	0.120315	0.146294	0.100939	0.118473	0.103414	0.13242	0.100706	0.125783	0.102483	0.130781	0.10415	0.130886
Aglais io	random	t-1	NA	NA	NA	FP	2203.14	2206.51	2171.49	2209.57	2186.73	2199.93	0.109954	0.109954	0.103946	0.103946	0.132044	0.132044	0.106758	0.106758	0.12998	0.133128	0.119988	0.124845
Aglais io	random	t-1	NA	NA	NA	OW	2255.39	2221.87	2258.19	2255.44	2257.54	2256.16	0.106172	0.106172	0.135302	0.135302	0.102473	0.102473	0.10228	0.10228	0.103796	0.103796	0.105922	0.105922
Aglais io	random	t-1	NA	NA	NA	postFP	2194.95	2163.72	2197.94	2191.33	2194.55	2199.88	0.117535	0.117535	0.145859	0.145859	0.108425	0.108425	0.120656	0.120656	0.118249	0.118249	0.1129	0.1129
Aglais io	random	t-1	NA	NA	NA	preFP	2181.63	2198.67	2199.9	2210.84	2209.33	2205.33	0.130127	0.130127	0.113531	0.113531	0.1066	0.1066	0.103765	0.103765	0.103679	0.103679	0.106691	0.106691
Aglais urticae	random	t	1956.04	0.0397657	0.0397657	NA	NA	NA	NA	NA	NA	NA	NA	NA	NA	NA	NA	NA	NA	NA	NA	NA	NA	NA
Aglais urticae	random	t	NA	NA	NA	FP	2005.11	2002.17	2000.8	2010.1	2002.46	2007.61	0.0368456	0.0368456	0.0386688	0.0386688	0.0449826	0.0449826	0.0370933	0.0370933	0.0443986	0.0443986	0.0384326	0.0384326
Aglais urticae	random	t	NA	NA	NA	OW	2071.29	2064.65	2064.84	2065.3	2060.61	2062.47	0.0376285	0.0376285	0.0438159	0.0445109	0.0434933	0.0434933	0.0382962	0.0382962	0.0493261	0.0493261	0.0479585	0.0479585
Aglais urticae	random	t	NA	NA	NA	preFP	1971.52	1965.6	1969.93	1967.08	1963.42	1966.25	0.0169832	0.0169832	0.0223447	0.0223447	0.0178008	0.0178008	0.0191669	0.0191669	0.0236743	0.0236743	0.0197516	0.0197516
Aglais urticae	random	t-1	NA	NA	NA	FP	1985.6	1987.19	1960.67	1993.59	1978.05	1991.16	0.0444902	0.0444902	0.0403447	0.0403447	0.079013	0.079013	0.0407822	0.0407822	0.0583414	0.0583414	0.0420324	0.0420324
Aglais urticae	random	t-1	NA	NA	NA	OW	2051.54	2044.26	2048.23	2045.79	2033.26	2042.9	0.0457562	0.0457562	0.0525852	0.0525852	0.047625	0.047625	0.0461102	0.0461102	0.0667596	0.0667596	0.0557803	0.0557803
Aglais urticae	random	t-1	NA	NA	NA	postFP	1973.48	1975.3	1975.23	1990.64	1988.7	1988.76	0.0626139	0.0626139	0.0584293	0.0584293	0.0607354	0.0607354	0.0434287	0.0434287	0.0421079	0.0421079	0.0426708	0.0426708
Aglais urticae	random	t-1	NA	NA	NA	preFP	1992.58	1985.38	1990.69	1989.27	1981.41	1984.57	0.0396322	0.0396322	0.0465427	0.0465427	0.0408144	0.0408144	0.0402636	0.0402636	0.0501868	0.0501868	0.0459273	0.0459273
Agriades optilete	random	t	304.892	0.111186	0.297902	NA	NA	NA	NA	NA	NA	NA	NA	NA	NA	NA	NA	NA	NA	NA	NA	NA	NA	NA
Agriades optilete	random	t	NA	NA	NA	FP	333.977	326.885	336.651	335.42	330.478	328.034	0.135921	0.307826	0.131593	0.288234	0.113364	0.299634	0.12599	0.325393	0.125913	0.309188	0.123811	0.293393
Agriades optilete	random	t	NA	NA	NA	OW	320.175	305.69	315.566	311.28	312.658	309.039	0.137196	0.137196	0.191914	0.191914	0.147572	0.157118	0.14289	0.14289	0.139279	0.146499	0.149868	0.149868
Agriades optilete	random	t	NA	NA	NA	preFP	319.519	317.746	324.021	322.051	317.944	316.051	0.162849	0.162849	0.151009	0.167305	0.147169	0.154769	0.170472	0.189612	0.1648	0.17111	0.169172	0.176893
Agriades optilete	random	t-1	NA	NA	NA	FP	318.438	311.734	321.072	321.485	317.822	315.021	0.181501	0.181501	0.183831	0.183831	0.151453	0.151453	0.149669	0.149669	0.147077	0.147077	0.15555	0.15555
Agriades optilete	random	t-1	NA	NA	NA	OW	328.298	316.91	322.595	317.647	320.438	315.901	0.154468	0.154468	0.190058	0.190058	0.163788	0.163788	0.170708	0.170708	0.152744	0.152744	0.174501	0.174501
Agriades optilete	random	t-1	NA	NA	NA	postFP	319.688	310.649	318.528	319.96	318.663	315.558	0.15088	0.15088	0.174071	0.174071	0.168114	0.168114	0.159422	0.159422	0.15759	0.15759	0.168294	0.168294
Agriades optilete	random	t-1	NA	NA	NA	preFP	316.354	312.26	322.811	322.582	316.578	315.493	0.179333	0.179333	0.170895	0.170895	0.146505	0.146505	0.150312	0.150312	0.166659	0.166659	0.165197	0.165197
Anthocharis cardamines	random	t	2230.3	0.172532	0.216948	NA	NA	NA	NA	NA	NA	NA	NA	NA	NA	NA	NA	NA	NA	NA	NA	NA	NA	NA
Anthocharis cardamines	random	t	NA	NA	NA	FP	2299.95	2295.13	2301.02	2304.72	2298.16	2298.18	0.121074	0.154993	0.128596	0.170883	0.122663	0.158704	0.122916	0.158294	0.12127	0.152996	0.121207	0.153246
Anthocharis cardamines	random	t	NA	NA	NA	OW	2277.78	2278.92	2274.15	2274.66	2278.17	2279.52	0.0943319	0.14909	0.0952556	0.155065	0.0975043	0.154227	0.0954438	0.153848	0.0976842	0.159365	0.0964118	0.156946
Anthocharis cardamines	random	t	NA	NA	NA	preFP	2238.13	2236.33	2240.4	2237.55	2238.52	2233.31	0.135769	0.200822	0.142608	0.21346	0.134464	0.200071	0.135895	0.201645	0.134268	0.198948	0.138398	0.202831
Anthocharis cardamines	random	t-1	NA	NA	NA	FP	2223.42	2213.92	2223.55	2225.23	2217.7	2208.88	0.172879	0.217038	0.176464	0.218585	0.165216	0.202284	0.16695	0.203485	0.164443	0.197523	0.170868	0.203575
Anthocharis cardamines	random	t-1	NA	NA	NA	OW	2219.45	2228.02	2229.07	2224.71	2230.19	2232.62	0.193443	0.24616	0.206727	0.279244	0.18674	0.240955	0.19205	0.250523	0.184639	0.23786	0.18365	0.237337
Anthocharis cardamines	random	t-1	NA	NA	NA	postFP	2218.77	2221.33	2222.05	2224.31	2213.24	2219.66	0.170243	0.210225	0.175388	0.220791	0.159631	0.190188	0.17435	0.21997	0.188159	0.237107	0.194487	0.253202
Anthocharis cardamines	random	t-1	NA	NA	NA	preFP	2213.48	2221.06	2221.84	2221.64	2221.47	2217.52	0.186664	0.235607	0.194629	0.256414	0.174201	0.217688	0.17556	0.221289	0.16661	0.204175	0.17552	0.218233
Anthocharis euphenoides	random	t	481.636	0.0410065	0.0410065	NA	NA	NA	NA	NA	NA	NA	NA	NA	NA	NA	NA	NA	NA	NA	NA	NA	NA	NA
Anthocharis euphenoides	random	t	NA	NA	NA	FP	497.271	497.699	502.118	502.671	503.207	502.406	0.0600195	0.0600195	0.0444468	0.0444468	0.0442915	0.0442915	0.0481461	0.0481461	0.0436093	0.0436093	0.0443142	0.0443142
Anthocharis euphenoides	random	t	NA	NA	NA	OW	514.437	516.076	517.061	504.996	507.265	506.68	0.025398	0.025398	0.0139673	0.0238344	0.0178198	0.0178198	0.0566817	0.077781	0.058637	0.0629718	0.0569982	0.0728402
Anthocharis euphenoides	random	t	NA	NA	NA	preFP	495.82	493.589	495.132	491.754	496.637	496.436	0.119041	0.210484	0.129604	0.236767	0.121347	0.210946	0.153633	0.265902	0.116956	0.204852	0.117828	0.210154
Anthocharis euphenoides	random	t-1	NA	NA	NA	FP	491.013	490.365	494.27	495.759	494.993	494.649	0.0789159	0.0789159	0.0682884	0.0682884	0.0703401	0.0703401	0.0700865	0.0700865	0.071247	0.071247	0.0699761	0.0699761
Anthocharis euphenoides	random	t-1	NA	NA	NA	OW	521.777	519.766	519.015	512.006	510.095	510.774	0.0676556	0.0676556	0.0712071	0.0712071	0.0821689	0.0821689	0.0968143	0.0968143	0.116869	0.116869	0.109113	0.109113
Anthocharis euphenoides	random	t-1	NA	NA	NA	postFP	490.503	491.885	493.051	498.377	496.845	494.574	0.0677043	0.0677043	0.0672052	0.0672052	0.0794772	0.0794772	0.0670079	0.0670079	0.0673986	0.0673986	0.0755848	0.0755848
Anthocharis euphenoides	random	t-1	NA	NA	NA	preFP	492.4	491.603	490.028	491.968	493.673	493.202	0.0691647	0.0691647	0.0675444	0.0675444	0.079943	0.079943	0.08118	0.08118	0.0686239	0.0686239	0.0678708	0.0678708
Apatura ilia	random	t	110.179	0.183514	0.183514	NA	NA	NA	NA	NA	NA	NA	NA	NA	NA	NA	NA	NA	NA	NA	NA	NA	NA	NA
Apatura ilia	random	t	NA	NA	NA	FP	86.597	82.1573	87.7914	88.6004	87.5707	86.9258	0.108071	0.204096	0.150913	0.150913	0.177093	0.205001	0.155906	0.155906	0.141068	0.141068	0.138936	0.138936
Apatura ilia	random	t	NA	NA	NA	OW	107.873	98.9359	110.234	101.005	112.283	110.913	0.216991	0.216991	0.334133	0.334133	0.212505	0.212505	0.31281	0.31281	0.177807	0.17931	0.178256	0.178256
Apatura ilia	random	t	NA	NA	NA	preFP	85.4276	84.4406	88.8446	89.3425	91.7941	91.9968	0.116111	0.116111	0.122481	0.122481	0.129812	0.129812	0.150397	0.150397	0.158736	0.158736	0.135587	0.135587
Apatura ilia	random	t-1	NA	NA	NA	FP	85.3892	80.9856	85.77	89.2646	87.7251	86.4306	0.17599	0.17599	0.222523	0.222523	0.268955	0.268955	0.178915	0.178915	0.178323	0.178323	0.193693	0.193693
Apatura ilia	random	t-1	NA	NA	NA	OW	107.157	104.73	109.569	97.2838	107.511	105.519	0.202218	0.202218	0.210973	0.210973	0.196712	0.196712	0.347041	0.347041	0.237036	0.237036	0.248446	0.248446
Apatura ilia	random	t-1	NA	NA	NA	postFP	84.1574	81.8972	86.6185	86.5713	87.1279	85.4617	0.242585	0.242585	0.240249	0.240249	0.194462	0.194462	0.311929	0.470337	0.167996	0.167996	0.167021	0.167021
Apatura ilia	random	t-1	NA	NA	NA	preFP	82.3452	77.5669	85.3207	74.5398	88.9835	88.5007	0.166096	0.166096	0.269565	0.269565	0.190925	0.190925	0.458332	0.458332	0.199372	0.199372	0.195594	0.195594
Apatura iris	fixed	t	56.9656	0.192932	0.192932	NA	NA	NA	NA	NA	NA	NA	NA	NA	NA	NA	NA	NA	NA	NA	NA	NA	NA	NA
Apatura iris	fixed	t	NA	NA	NA	FP	20.1039	20.3294	20.1213	20.5874	17.4997	7.95281	0.563457	0.563457	0.553364	0.553364	0.562684	0.562684	0.541602	0.541602	0.667463	0.667463	0.888059	0.888059
Apatura iris	fixed	t	NA	NA	NA	OW	35.2468	38.1639	36.7443	39.0016	38.8244	38.931	0.488512	0.488512	0.392992	0.392992	0.441243	0.441243	0.362888	0.362888	0.369358	0.369358	0.365474	0.365474
Apatura iris	fixed	t	NA	NA	NA	preFP	22.3034	20.291	22.5129	22.6365	19.4983	20.4708	0.372923	0.372923	0.481391	0.481391	0.360844	0.360844	0.353646	0.353646	0.520254	0.520254	0.472266	0.472266
Apatura iris	fixed	t-1	NA	NA	NA	FP	21.5897	23.3333	21.7625	22.7974	22.3835	21.6016	0.507784	0.507784	0.417827	0.417827	0.499341	0.499341	0.4466	0.4466	0.468145	0.468145	0.507207	0.507207
Apatura iris	fixed	t-1	NA	NA	NA	OW	35.5159	35.4786	34.5459	36.0536	35.9683	35.2578	0.336171	0.336171	0.337584	0.337584	0.372148	0.372148	0.315495	0.315495	0.318812	0.318812	0.345907	0.345907
Apatura iris	fixed	t-1	NA	NA	NA	postFP	23.1635	22.3775	23.2331	19.6457	16.3386	19.4619	0.42705	0.42705	0.468449	0.468449	0.423278	0.423278	0.595563	0.595563	0.715826	0.715826	0.603187	0.603187
Apatura iris	fixed	t-1	NA	NA	NA	preFP	21.5385	23.3761	22.0706	23.0546	22.1792	22.5818	0.510263	0.510263	0.415483	0.415483	0.484032	0.484032	0.43291	0.43291	0.478555	0.478555	0.457897	0.457897
Aphantopus hyperantus	random	t	1723.18	0.0379413	0.0521403	NA	NA	NA	NA	NA	NA	NA	NA	NA	NA	NA	NA	NA	NA	NA	NA	NA	NA	NA
Aphantopus hyperantus	random	t	NA	NA	NA	FP	1738.77	1734.28	1738.35	1741.88	1733.97	1733.67	0.0400153	0.0534864	0.0412485	0.0578205	0.0390792	0.0527702	0.0397284	0.0556304	0.0394609	0.052874	0.0396424	0.0547525
Aphantopus hyperantus	random	t	NA	NA	NA	OW	1890.95	1893.94	1893.41	1889.66	1894.68	1891.59	0.0732033	0.0906873	0.0718694	0.0938989	0.0731534	0.0972979	0.0719491	0.0946159	0.0723541	0.0963651	0.0757037	0.0988629
Aphantopus hyperantus	random	t	NA	NA	NA	preFP	1820.71	1824.23	1827.36	1814.68	1810.27	1811.17	0.0523888	0.0638268	0.0466103	0.0536204	0.0461985	0.0545807	0.0623371	0.0798	0.0633777	0.0725462	0.066701	0.0813805
Aphantopus hyperantus	random	t-1	NA	NA	NA	FP	1776.15	1775.43	1780.4	1783.64	1772.31	1772.45	0.0707317	0.0707317	0.0664162	0.0664162	0.0651342	0.0651342	0.0647512	0.0647512	0.0692372	0.0692372	0.068002	0.068002
Aphantopus hyperantus	random	t-1	NA	NA	NA	OW	1775.13	1785.86	1778.79	1781.19	1785.47	1778.48	0.0812204	0.0812204	0.0691826	0.0691826	0.075423	0.075423	0.0694283	0.0694283	0.0694024	0.0694024	0.0767505	0.0767505
Aphantopus hyperantus	random	t-1	NA	NA	NA	postFP	1778.29	1770.24	1779.28	1774.83	1775.02	1777.04	0.0643945	0.0643945	0.0717493	0.0717493	0.0658086	0.0658086	0.0696183	0.0696183	0.0698689	0.0698689	0.0679384	0.0679384
Aphantopus hyperantus	random	t-1	NA	NA	NA	preFP	1762.6	1778.58	1777.16	1767.15	1764.27	1769.05	0.0807606	0.0807606	0.0649272	0.0649272	0.0683414	0.0683414	0.0770178	0.0770178	0.0808577	0.0808577	0.0770427	0.0770427
Aporia crataegi	random	t	711.683	0.120174	0.173834	NA	NA	NA	NA	NA	NA	NA	NA	NA	NA	NA	NA	NA	NA	NA	NA	NA	NA	NA
Aporia crataegi	random	t	NA	NA	NA	FP	737.565	734.637	738.994	736.516	734.636	733.983	0.0846348	0.0846348	0.0831904	0.0831904	0.0850887	0.0850887	0.086749	0.086749	0.0844067	0.0844067	0.0846644	0.0846644
Aporia crataegi	random	t	NA	NA	NA	OW	754.362	754.906	753.736	747.475	752.671	748.209	0.12037	0.151778	0.116898	0.151251	0.112947	0.1381	0.125263	0.158648	0.112185	0.139576	0.123957	0.151976
Aporia crataegi	random	t	NA	NA	NA	preFP	723.151	724.038	720.408	725.483	727.328	727.316	0.126315	0.184393	0.120522	0.169634	0.132651	0.182526	0.122199	0.179265	0.121441	0.176042	0.121133	0.172819
Aporia crataegi	random	t-1	NA	NA	NA	FP	724.067	725.011	731.331	730.116	725.632	723.845	0.141572	0.141572	0.130118	0.130118	0.126768	0.126768	0.125026	0.125026	0.129643	0.129643	0.132859	0.132859
Aporia crataegi	random	t-1	NA	NA	NA	OW	730.328	737.324	734.524	730.031	734.061	728.91	0.161357	0.176016	0.130076	0.134568	0.129157	0.129157	0.132803	0.133185	0.125665	0.125669	0.146978	0.15486
Aporia crataegi	random	t-1	NA	NA	NA	postFP	724.362	728.176	728.165	728.57	725.94	727.412	0.131434	0.131434	0.128441	0.128441	0.130341	0.130341	0.126701	0.126701	0.135591	0.135591	0.132144	0.132144
Aporia crataegi	random	t-1	NA	NA	NA	preFP	725.586	729.595	728.452	723.134	729.529	729.628	0.133372	0.133372	0.124547	0.124547	0.129651	0.129651	0.142818	0.142818	0.131537	0.131537	0.1335	0.1335
Araschnia levana	random	t	284.729	0.126206	0.126206	NA	NA	NA	NA	NA	NA	NA	NA	NA	NA	NA	NA	NA	NA	NA	NA	NA	NA	NA
Araschnia levana	random	t	NA	NA	NA	FP	299.716	294.569	295.999	306.416	301.781	303.905	0.0690544	0.0690544	0.074307	0.074307	0.0887299	0.0887299	0.0501229	0.0501229	0.0528272	0.0528272	0.0295444	0.0295444
Araschnia levana	random	t	NA	NA	NA	OW	347.255	346.53	344.672	341.42	344.227	343.195	0.1029	0.113106	0.104979	0.146043	0.105873	0.122931	0.100878	0.119054	0.0914696	0.0972506	0.0899577	0.0997466
Araschnia levana	random	t	NA	NA	NA	preFP	305.419	301.77	300.807	307.115	298.973	298.317	0.144047	0.197932	0.144889	0.196027	0.15547	0.198725	0.184444	0.252856	0.157088	0.198584	0.163306	0.209858
Araschnia levana	random	t-1	NA	NA	NA	FP	295.619	289.586	293.657	299.414	293.629	293.949	0.125573	0.125573	0.136831	0.136831	0.131634	0.131634	0.128818	0.128818	0.139493	0.139493	0.131269	0.131269
Araschnia levana	random	t-1	NA	NA	NA	OW	330.595	328.28	325.55	324.037	323.149	318.934	0.149017	0.149017	0.151074	0.151074	0.163107	0.163107	0.146591	0.146591	0.168422	0.168422	0.185403	0.185403
Araschnia levana	random	t-1	NA	NA	NA	postFP	286.744	291.186	294.325	294.831	294.558	293.315	0.177493	0.177493	0.131441	0.131441	0.137726	0.137726	0.152919	0.152919	0.125628	0.125628	0.124512	0.124512
Araschnia levana	random	t-1	NA	NA	NA	preFP	296.797	293.727	293.159	299.242	288.344	288.445	0.12649	0.12649	0.133206	0.133206	0.138164	0.138164	0.164203	0.164203	0.16661	0.16661	0.16422	0.16422
Arethusana arethusa	random	t	67.5169	0.253968	0.394874	NA	NA	NA	NA	NA	NA	NA	NA	NA	NA	NA	NA	NA	NA	NA	NA	NA	NA	NA
Arethusana arethusa	random	t	NA	NA	NA	FP	37.5988	30.9344	32.736	33.3094	30.8672	27.4981	0.0836326	0.372718	0.0983642	0.327624	0.260928	0.824245	0.0808544	0.32178	0.225368	0.742921	0.205562	0.617821
Arethusana arethusa	random	t	NA	NA	NA	OW	61.3129	55.1772	61.7147	57.3569	61.3084	60.8637	0.276043	0.39098	0.272127	0.283239	0.309586	0.46639	0.234624	0.317685	0.328289	0.536693	0.305962	0.468455
Arethusana arethusa	random	t	NA	NA	NA	preFP	29.4387	22.8796	29.3477	24.4138	34.5721	35.5228	0.33608	0.349713	0.348191	0.348191	0.442613	0.596082	0.537508	0.537508	0.412921	0.412921	0.345772	0.427219
Arethusana arethusa	random	t-1	NA	NA	NA	FP	29.7542	23.72	33.7941	30.1803	30.0807	27.5577	0.474015	0.505939	0.46745	0.46745	0.215408	0.499445	0.233189	0.252311	0.145024	0.145024	0.104691	0.104691
Arethusana arethusa	random	t-1	NA	NA	NA	OW	67.2645	62.7382	65.8532	59.0386	65.1568	64.1513	0.26159	0.398683	0.222064	0.296319	0.309754	0.475815	0.309972	0.434666	0.287663	0.38324	0.275279	0.354364
Arethusana arethusa	random	t-1	NA	NA	NA	postFP	31.6173	26.1957	30.4212	30.6912	32.9944	31.8741	0.197081	0.197081	0.225678	0.225678	0.241213	0.443696	0.211028	0.381629	0.0946412	0.0946412	0.138077	0.138077
Arethusana arethusa	random	t-1	NA	NA	NA	preFP	30.6291	24.1177	32.0341	26.9714	37.297	37.0947	0.134322	0.134322	0.14899	0.14899	0.164062	0.173414	0.313692	0.313692	0.130605	0.130605	0.094958	0.104803
Argynnis adippe	random	t	875.645	0.0404168	0.0688433	NA	NA	NA	NA	NA	NA	NA	NA	NA	NA	NA	NA	NA	NA	NA	NA	NA	NA	NA
Argynnis adippe	random	t	NA	NA	NA	FP	776.614	781.715	783.626	786.924	782.731	782.114	0.0747887	0.0968396	0.0535463	0.0953191	0.0524015	0.0806222	0.0503787	0.0804133	0.0443812	0.0690072	0.0445844	0.0716856
Argynnis adippe	random	t	NA	NA	NA	OW	886.345	884.136	879.554	876.937	876.861	877.869	0.0333732	0.0333732	0.0335726	0.0335726	0.0465637	0.0465637	0.0415201	0.0415201	0.0470666	0.0470666	0.0427437	0.0427437
Argynnis adippe	random	t	NA	NA	NA	preFP	772.866	766.956	774.729	775.986	766.228	771.365	0.0639734	0.110839	0.0752401	0.102726	0.0643488	0.111787	0.0703781	0.106775	0.0865936	0.111352	0.0792125	0.126035
Argynnis adippe	random	t-1	NA	NA	NA	FP	757.413	767.625	773.282	773.571	766.532	764.725	0.112395	0.112395	0.066812	0.066812	0.0606504	0.0606504	0.0668683	0.0668683	0.0722089	0.0722089	0.0749269	0.0749269
Argynnis adippe	random	t-1	NA	NA	NA	OW	876.467	875.711	868.528	862.943	867.974	870.851	0.0809532	0.0809532	0.0771328	0.0771328	0.096613	0.096613	0.0998738	0.0998738	0.0912816	0.0912816	0.0820314	0.0820314
Argynnis adippe	random	t-1	NA	NA	NA	postFP	759.137	765.049	757.567	766.629	759.49	762.345	0.0972879	0.0972879	0.0770534	0.0770534	0.108836	0.108836	0.0869259	0.0869259	0.0969851	0.0969851	0.0850611	0.0850611
Argynnis adippe	random	t-1	NA	NA	NA	preFP	770.88	768.927	770.314	775.228	754.509	765.765	0.0618342	0.0618342	0.0667717	0.0667717	0.0691718	0.0691718	0.0689103	0.0689103	0.123173	0.123173	0.0896165	0.0896165
Argynnis aglaja	fixed	t	1113.17	0.0173586	0.0173586	NA	NA	NA	NA	NA	NA	NA	NA	NA	NA	NA	NA	NA	NA	NA	NA	NA	NA	NA
Argynnis aglaja	fixed	t	NA	NA	NA	FP	1153.08	1153.1	1153.68	1152.37	1151.65	1152.39	0.0129912	0.0129912	0.0129356	0.0129356	0.011792	0.011792	0.0144046	0.0144046	0.0158265	0.0158265	0.0143651	0.0143651
Argynnis aglaja	fixed	t	NA	NA	NA	OW	1141.54	1146.26	1143.04	1145.76	1146.17	1147.3	0.0295351	0.0295351	0.0204787	0.0204787	0.0266775	0.0266775	0.0214447	0.0214447	0.0206539	0.0206539	0.0184738	0.0184738
Argynnis aglaja	fixed	t	NA	NA	NA	preFP	1116.97	1116.91	1114.98	1116.8	1113.36	1116.71	0.0176856	0.0176856	0.0177867	0.0177867	0.0216109	0.0216109	0.018016	0.018016	0.0248185	0.0248185	0.0181891	0.0181891
Argynnis aglaja	fixed	t-1	NA	NA	NA	FP	1131.62	1131.02	1130.78	1130.97	1131.26	1131.35	0.0186907	0.0186907	0.0198943	0.0198943	0.0203639	0.0203639	0.0199827	0.0199827	0.0194189	0.0194189	0.0192361	0.0192361
Argynnis aglaja	fixed	t-1	NA	NA	NA	OW	1141.94	1152.35	1146.43	1153.53	1149.53	1153.01	0.042743	0.042743	0.022911	0.022911	0.034233	0.034233	0.0206474	0.0206474	0.0283316	0.0283316	0.0216438	0.0216438
Argynnis aglaja	fixed	t-1	NA	NA	NA	postFP	1129.33	1129.43	1119.21	1121.45	1127.52	1129.73	0.023237	0.023237	0.0230293	0.0230293	0.0430008	0.0430008	0.0386499	0.0386499	0.0267891	0.0267891	0.0224332	0.0224332
Argynnis aglaja	fixed	t-1	NA	NA	NA	preFP	1130	1130.92	1131.22	1131.53	1125.43	1129.8	0.0219159	0.0219159	0.0200829	0.0200829	0.019491	0.019491	0.0188807	0.0188807	0.030893	0.030893	0.0222924	0.0222924
Argynnis pandora	random	t	48.5768	0.54521	0.54521	NA	NA	NA	NA	NA	NA	NA	NA	NA	NA	NA	NA	NA	NA	NA	NA	NA	NA	NA
Argynnis pandora	random	t	NA	NA	NA	FP	25.6127	20.531	25.5153	23.7798	28.431	23.9334	0.348237	0.348237	0.222929	0.222929	0.161483	0.161483	0.204921	0.204921	0.175988	0.175988	0.0658306	0.0658306
Argynnis pandora	random	t	NA	NA	NA	OW	41.4017	38.0632	43.1824	42.2244	46.3538	45.0378	0.588333	0.588333	0.465739	0.465739	0.57139	0.57139	0.450442	0.450442	0.463835	0.463835	0.485575	0.534784
Argynnis pandora	random	t	NA	NA	NA	preFP	28.5119	22.8505	26.2992	29.4588	35.5079	33.7717	0.634662	0.634662	0.680614	0.680614	0.615272	0.615272	0.648429	0.648429	0.57365	0.57365	0.564071	0.630729
Argynnis pandora	random	t-1	NA	NA	NA	FP	26.6439	21.3028	26.3782	24.48	28.3588	23.8232	0.649414	0.649414	0.588047	0.588047	0.541693	0.541693	0.581675	0.581675	0.616792	0.616792	0.554035	0.554035
Argynnis pandora	random	t-1	NA	NA	NA	OW	40.3297	33.0402	42.1215	36.0548	41.0399	40.7857	0.64086	0.64086	0.673263	0.673263	0.625491	0.625491	0.697297	0.697297	0.680741	0.680741	0.64769	0.64769
Argynnis pandora	random	t-1	NA	NA	NA	postFP	30.7186	22.401	23.617	23.772	27.0309	26.2757	0.650821	0.650821	0.705256	0.705256	0.608769	0.997829	0.684597	0.684597	0.697087	0.697087	0.686272	0.686272
Argynnis pandora	random	t-1	NA	NA	NA	preFP	27.2479	23.9188	26.4069	30.5034	32.5799	29.4005	0.695834	0.695834	0.601029	0.601029	0.593427	0.593427	0.564052	0.564052	0.734329	0.734329	0.80048	0.80048
Argynnis paphia	random	t	1332.07	0.0311318	0.0499302	NA	NA	NA	NA	NA	NA	NA	NA	NA	NA	NA	NA	NA	NA	NA	NA	NA	NA	NA
Argynnis paphia	random	t	NA	NA	NA	FP	1341.43	1340.57	1344.07	1346.01	1344.1	1343.56	0.0428589	0.0652432	0.0346394	0.0407186	0.0384189	0.062031	0.0339273	0.0557066	0.0322579	0.0516862	0.0330186	0.0538589
Argynnis paphia	random	t	NA	NA	NA	OW	1401.9	1400.19	1397.96	1394.17	1397.38	1397.79	0.0309839	0.0461127	0.0327581	0.0474949	0.0360453	0.0523504	0.0363479	0.0497812	0.0348746	0.0474056	0.0343267	0.0455124
Argynnis paphia	random	t	NA	NA	NA	preFP	1394.01	1393.33	1396.35	1397.26	1394.94	1392.55	0.0159861	0.0159861	0.0202973	0.0202973	0.0174872	0.0174872	0.018228	0.018228	0.0237666	0.0237666	0.0287185	0.0287185
Argynnis paphia	random	t-1	NA	NA	NA	FP	1363.74	1358.1	1368.27	1368.32	1366.05	1365.53	0.0432957	0.0432957	0.0495957	0.0495957	0.0350846	0.0350846	0.0347565	0.0347565	0.0346773	0.0346773	0.0348727	0.0348727
Argynnis paphia	random	t-1	NA	NA	NA	OW	1383.96	1382.58	1385.73	1378.46	1383.2	1380.75	0.0421109	0.0421109	0.0437283	0.0437283	0.0368679	0.0368679	0.0442889	0.0442889	0.0401602	0.0401602	0.0450831	0.0450831
Argynnis paphia	random	t-1	NA	NA	NA	postFP	1361.28	1362.12	1362.99	1366.55	1366.84	1366.65	0.0433608	0.0433608	0.0437531	0.0437531	0.0444715	0.0444715	0.0372256	0.0372256	0.0363446	0.0363446	0.0350194	0.0350194
Argynnis paphia	random	t-1	NA	NA	NA	preFP	1364.81	1360.13	1366.88	1367.16	1368.77	1364.82	0.0358462	0.0358462	0.0470379	0.0470379	0.037787	0.037787	0.0396217	0.0396217	0.038176	0.038176	0.0457802	0.0457802
Aricia agestis	random	t	796.599	0.126371	0.126371	NA	NA	NA	NA	NA	NA	NA	NA	NA	NA	NA	NA	NA	NA	NA	NA	NA	NA	NA
Aricia agestis	random	t	NA	NA	NA	FP	715.14	721.336	721.205	718.125	722.72	715.053	0.146026	0.186429	0.121941	0.148881	0.124188	0.134188	0.153494	0.184119	0.121809	0.140419	0.14387	0.162534
Aricia agestis	random	t	NA	NA	NA	OW	771.734	768.403	772.701	765.024	769.815	768.926	0.0824255	0.0972525	0.0791946	0.0881425	0.077008	0.0872413	0.0818721	0.0847661	0.0839612	0.0929215	0.0826228	0.0860017
Aricia agestis	random	t	NA	NA	NA	preFP	715.877	714.154	716.806	723.554	719.694	719.913	0.0897912	0.0948966	0.0902972	0.0924665	0.0988682	0.105559	0.0945626	0.100359	0.0905861	0.0937839	0.0898501	0.0956965
Aricia agestis	random	t-1	NA	NA	NA	FP	689.936	705.04	702.579	709.997	703.255	699.16	0.169904	0.169904	0.119212	0.119212	0.137646	0.137646	0.121328	0.121328	0.134892	0.134892	0.14513	0.14513
Aricia agestis	random	t-1	NA	NA	NA	OW	773.427	772.376	778.997	775.233	777.726	775.41	0.142152	0.142152	0.135833	0.135833	0.125916	0.125916	0.123093	0.123093	0.12869	0.12869	0.134463	0.134463
Aricia agestis	random	t-1	NA	NA	NA	postFP	697.907	703.264	704.905	711.629	707.031	704.459	0.149547	0.149547	0.124338	0.124338	0.127597	0.127597	0.114456	0.114456	0.115966	0.115966	0.120217	0.120217
Aricia agestis	random	t-1	NA	NA	NA	preFP	693.156	704.153	694.377	713.989	708.963	706.737	0.155115	0.155115	0.116757	0.116757	0.161922	0.161922	0.117402	0.117402	0.118753	0.118753	0.124518	0.124518
Aricia artaxerxes	random	t	461.179	0.168888	0.19323	NA	NA	NA	NA	NA	NA	NA	NA	NA	NA	NA	NA	NA	NA	NA	NA	NA	NA	NA
Aricia artaxerxes	random	t	NA	NA	NA	FP	481.705	467.669	479.71	481.487	472.153	469.153	0.143012	0.165369	0.170825	0.177124	0.14112	0.158206	0.144571	0.147795	0.162005	0.171514	0.16993	0.177577
Aricia artaxerxes	random	t	NA	NA	NA	OW	496.828	492.565	490.555	488.926	491.508	493.746	0.111921	0.121185	0.110197	0.110204	0.124108	0.136709	0.115385	0.124233	0.117474	0.123191	0.110062	0.114586
Aricia artaxerxes	random	t	NA	NA	NA	preFP	439.837	430.167	451.628	447.14	440.676	440.264	0.201054	0.419348	0.215295	0.407462	0.239529	0.458329	0.190224	0.418562	0.210943	0.444496	0.19029	0.410245
Aricia artaxerxes	random	t-1	NA	NA	NA	FP	458.7	443.271	457.798	460.862	455.895	453.869	0.204126	0.235674	0.244793	0.287337	0.185733	0.202883	0.173105	0.173105	0.174025	0.178192	0.18329	0.192856
Aricia artaxerxes	random	t-1	NA	NA	NA	OW	461.895	461.176	454.937	453.574	454.347	460.94	0.180848	0.193076	0.17061	0.184785	0.202113	0.222405	0.191842	0.208756	0.216172	0.246337	0.209223	0.257553
Aricia artaxerxes	random	t-1	NA	NA	NA	postFP	452.774	449.121	459.752	464.88	461.52	459.568	0.204895	0.227571	0.190712	0.202188	0.180435	0.201909	0.170285	0.190445	0.179095	0.206378	0.187114	0.213904
Aricia artaxerxes	random	t-1	NA	NA	NA	preFP	458.297	453.222	453.572	467.058	460.93	456.854	0.185091	0.20508	0.172083	0.172083	0.21068	0.234559	0.174655	0.201886	0.181946	0.211038	0.2149	0.260323
Aricia cramera	fixed	t	820.171	0.0828956	0.0828956	NA	NA	NA	NA	NA	NA	NA	NA	NA	NA	NA	NA	NA	NA	NA	NA	NA	NA	NA
Aricia cramera	fixed	t	NA	NA	NA	FP	825.71	830.569	820.526	828.976	832.644	832.748	0.0766434	0.0766434	0.0612468	0.0612468	0.0927921	0.0927921	0.0663219	0.0663219	0.054595	0.054595	0.0542592	0.0542592
Aricia cramera	fixed	t	NA	NA	NA	OW	847.288	848.795	851.096	849.68	851.109	848.93	0.0628584	0.0628584	0.0580379	0.0580379	0.0506349	0.0506349	0.0551977	0.0551977	0.0505928	0.0505928	0.057607	0.057607
Aricia cramera	fixed	t	NA	NA	NA	preFP	820.494	819.464	818.405	817.702	814.443	811.55	0.0634843	0.0634843	0.0667612	0.0667612	0.0701167	0.0701167	0.0723418	0.0723418	0.0825739	0.0825739	0.0915625	0.0915625
Aricia cramera	fixed	t-1	NA	NA	NA	FP	818.73	822.486	814.06	820.332	823.456	823.38	0.0992096	0.0992096	0.0876181	0.0876181	0.11342	0.11342	0.0942842	0.0942842	0.0845999	0.0845999	0.0848388	0.0848388
Aricia cramera	fixed	t-1	NA	NA	NA	OW	821.589	819.872	818.014	822.968	823.241	823.891	0.0904008	0.0904008	0.0957024	0.0957024	0.101402	0.101402	0.0861203	0.0861203	0.0852715	0.0852715	0.0832439	0.0832439
Aricia cramera	fixed	t-1	NA	NA	NA	postFP	818.32	820.152	821.153	823.316	823.791	822.63	0.100465	0.100465	0.09484	0.09484	0.0917495	0.0917495	0.0850353	0.0850353	0.0835577	0.0835577	0.0871719	0.0871719
Aricia cramera	fixed	t-1	NA	NA	NA	preFP	818.745	822.621	822.481	817.277	812.88	808.559	0.0991634	0.0991634	0.0871988	0.0871988	0.0876342	0.0876342	0.103654	0.103654	0.116975	0.116975	0.129872	0.129872
Boloria dia	random	t	609.463	0.0814623	0.102015	NA	NA	NA	NA	NA	NA	NA	NA	NA	NA	NA	NA	NA	NA	NA	NA	NA	NA	NA
Boloria dia	random	t	NA	NA	NA	FP	596.069	592.003	593.567	596.733	595.307	600.29	0.0712679	0.102524	0.0796618	0.110467	0.0766677	0.0989154	0.0711546	0.0985881	0.0889834	0.119599	0.0708907	0.105889
Boloria dia	random	t	NA	NA	NA	OW	593.483	601.122	607.978	596.386	601.528	600.233	0.168827	0.2796	0.17793	0.335677	0.118513	0.228099	0.153595	0.270307	0.14037	0.246854	0.141241	0.246725
Boloria dia	random	t	NA	NA	NA	preFP	594.719	595.945	592.084	598.611	592.213	595.374	0.0726453	0.136919	0.0689869	0.135777	0.0846024	0.140133	0.0676475	0.132261	0.0952342	0.156039	0.0816215	0.146502
Boloria dia	random	t-1	NA	NA	NA	FP	598.305	596.497	596.821	600.764	595.052	599.859	0.0880604	0.105628	0.101052	0.133884	0.0968985	0.115182	0.0886533	0.111003	0.121332	0.143785	0.127106	0.172739
Boloria dia	random	t-1	NA	NA	NA	OW	570.092	593.27	598.133	587.893	591.032	589.665	0.21666	0.248204	0.223897	0.358404	0.0904577	0.106372	0.141993	0.181771	0.124425	0.143974	0.12019	0.134663
Boloria dia	random	t-1	NA	NA	NA	postFP	600.723	597.897	585.658	599.807	566.591	568.744	0.0839529	0.104675	0.103606	0.141014	0.157825	0.180617	0.0949039	0.122057	0.172259	0.205705	0.157429	0.206116
Boloria dia	random	t-1	NA	NA	NA	preFP	593.515	597.499	595.273	600.079	597.533	598.17	0.123395	0.163527	0.104954	0.147921	0.0977467	0.114503	0.0950298	0.124712	0.09753	0.114018	0.097564	0.120812
Boloria euphrosyne	fixed	t	680.808	0.105117	0.105117	NA	NA	NA	NA	NA	NA	NA	NA	NA	NA	NA	NA	NA	NA	NA	NA	NA	NA	NA
Boloria euphrosyne	fixed	t	NA	NA	NA	FP	623.054	622.674	617.695	622.088	616.569	618.875	0.0742003	0.0742003	0.0755443	0.0755443	0.0929594	0.0929594	0.07761	0.07761	0.0968527	0.0968527	0.0888623	0.0888623
Boloria euphrosyne	fixed	t	NA	NA	NA	OW	673.216	677.409	673.638	675.502	676.987	676.593	0.0833159	0.0833159	0.0692236	0.0692236	0.081908	0.081908	0.075659	0.075659	0.0706502	0.0706502	0.0719844	0.0719844
Boloria euphrosyne	fixed	t	NA	NA	NA	preFP	653.323	657.922	657.764	656.739	657.552	657.652	0.0650683	0.0650683	0.0485029	0.0485029	0.0490774	0.0490774	0.0527926	0.0527926	0.0498452	0.0498452	0.0494837	0.0494837
Boloria euphrosyne	fixed	t-1	NA	NA	NA	FP	634.992	635.126	633.042	635.23	631.235	632.395	0.104072	0.104072	0.103616	0.103616	0.110724	0.110724	0.10326	0.10326	0.116841	0.116841	0.11292	0.11292
Boloria euphrosyne	fixed	t-1	NA	NA	NA	OW	654.812	658.972	655.839	657.008	657.553	657.6	0.121712	0.121712	0.10831	0.10831	0.118422	0.118422	0.114663	0.114663	0.112905	0.112905	0.112753	0.112753
Boloria euphrosyne	fixed	t-1	NA	NA	NA	postFP	634.399	634.953	634.964	636.032	632.363	633.766	0.106102	0.106102	0.104207	0.104207	0.104168	0.104168	0.100507	0.100507	0.113028	0.113028	0.10826	0.10826
Boloria euphrosyne	fixed	t-1	NA	NA	NA	preFP	629.899	634.904	634.563	634.908	633.131	635.228	0.121339	0.121339	0.104374	0.104374	0.105539	0.105539	0.10436	0.10436	0.11042	0.11042	0.103264	0.103264
Boloria selene	random	t	1003.77	0.0197671	0.0223765	NA	NA	NA	NA	NA	NA	NA	NA	NA	NA	NA	NA	NA	NA	NA	NA	NA	NA	NA
Boloria selene	random	t	NA	NA	NA	FP	1018.23	1013.8	1016.7	1020.02	1013.26	1012.76	0.0201422	0.0281289	0.0204987	0.0291287	0.021375	0.0258384	0.021151	0.0267025	0.0234843	0.0327792	0.0222037	0.0314092
Boloria selene	random	t	NA	NA	NA	OW	1037.67	1031.26	1030.12	1033.72	1034.47	1036.99	0.0284397	0.0284397	0.0380873	0.0380873	0.0395346	0.0395346	0.0240184	0.0240184	0.0318231	0.0318231	0.0275016	0.0275016
Boloria selene	random	t	NA	NA	NA	preFP	1035.36	1028.67	1034.87	1029.02	1029.15	1031.27	0.0154754	0.0176362	0.0335158	0.0585491	0.0163669	0.0163669	0.0375146	0.0460992	0.0341528	0.042848	0.0304268	0.0407057
Boloria selene	random	t-1	NA	NA	NA	FP	1023.04	1018.44	1024.92	1026.3	1021.7	1019.46	0.0284519	0.0284519	0.0291015	0.0291015	0.0221634	0.0221634	0.0264717	0.0264717	0.0226188	0.0226188	0.0256257	0.0256257
Boloria selene	random	t-1	NA	NA	NA	OW	1047.44	1049.73	1044.58	1048.85	1050.67	1052.86	0.0457048	0.0457048	0.034664	0.034664	0.045618	0.045618	0.0286076	0.0286076	0.0338048	0.0338048	0.0302998	0.0302998
Boloria selene	random	t-1	NA	NA	NA	postFP	1021.67	1018.46	1024.79	1021.87	1024.21	1024.38	0.0246346	0.0246346	0.025611	0.025611	0.0214957	0.0214957	0.0262744	0.0262744	0.0220913	0.0220913	0.024893	0.024893
Boloria selene	random	t-1	NA	NA	NA	preFP	1024.36	1021.59	1024.23	1023.87	1022.9	1020.69	0.0220917	0.0220917	0.0238498	0.0238498	0.0224956	0.0224956	0.0282088	0.0282088	0.0275169	0.0275169	0.0342502	0.0342502
Brenthis daphne	random	t	206.642	0.0776113	0.0776113	NA	NA	NA	NA	NA	NA	NA	NA	NA	NA	NA	NA	NA	NA	NA	NA	NA	NA	NA
Brenthis daphne	random	t	NA	NA	NA	FP	133.169	130.487	136.451	135.354	125.137	127.608	0.0928264	0.112066	0.080555	0.11455	0.059002	0.0645782	0.0674103	0.0849402	0.161773	0.202393	0.10313	0.145814
Brenthis daphne	random	t	NA	NA	NA	OW	208.378	207.693	210.819	206.126	211.19	209.435	0.0411537	0.0411537	0.0318188	0.0318188	0.0302676	0.0302676	0.0221522	0.0221522	0.0229603	0.0229603	0.0280033	0.0280033
Brenthis daphne	random	t	NA	NA	NA	preFP	136.491	137.048	139.592	139.528	139.519	138.573	0.0561181	0.0561181	0.0158463	0.0158463	0.0221143	0.0221143	0.0294095	0.0294095	0.0993567	0.0993567	0.0968989	0.0968989
Brenthis daphne	random	t-1	NA	NA	NA	FP	137.56	131.228	139.267	138.161	131.956	131.957	0.0430372	0.0430372	0.0942189	0.0942189	0.0426354	0.0426354	0.0479748	0.0479748	0.0624334	0.0624334	0.0476056	0.0476056
Brenthis daphne	random	t-1	NA	NA	NA	OW	203.981	202.562	205.377	199.925	205.162	201.427	0.0708179	0.0708179	0.0845958	0.104317	0.0732941	0.0732941	0.0749606	0.0749606	0.0735853	0.0735853	0.102475	0.102475
Brenthis daphne	random	t-1	NA	NA	NA	postFP	135.163	136.064	138.821	135.83	136.098	137.172	0.0394503	0.0394503	0.040347	0.040347	0.0385127	0.0385127	0.0680549	0.0680549	0.0736017	0.0736017	0.0541916	0.0541916
Brenthis daphne	random	t-1	NA	NA	NA	preFP	134.657	134.119	135.009	135.793	132.001	130.079	0.0607969	0.0607969	0.0419769	0.0419769	0.0791785	0.0791785	0.0703704	0.0703704	0.201023	0.201023	0.214516	0.214516
Brenthis ino	fixed	t	890.981	0.0551458	0.0624825	NA	NA	NA	NA	NA	NA	NA	NA	NA	NA	NA	NA	NA	NA	NA	NA	NA	NA	NA
Brenthis ino	fixed	t	NA	NA	NA	FP	846.361	848.971	864.65	862.945	866.064	866.732	0.116702	0.116702	0.110527	0.110527	0.0725247	0.0725247	0.0767351	0.0767351	0.0690198	0.0690198	0.0673575	0.0673575
Brenthis ino	fixed	t	NA	NA	NA	OW	907.432	916.6	915.735	918.287	919.132	918.362	0.050249	0.050249	0.026738	0.026738	0.0289809	0.0289809	0.0223476	0.0223476	0.020142	0.020142	0.0221537	0.0221537
Brenthis ino	fixed	t	NA	NA	NA	preFP	887.84	886.803	889.94	890.538	883.368	882.925	0.0477892	0.0477892	0.05042	0.05042	0.0424403	0.0424403	0.0409116	0.0409116	0.0590816	0.0590816	0.0601918	0.0601918
Brenthis ino	fixed	t-1	NA	NA	NA	FP	862.985	865.342	873.187	875.182	866.517	864.616	0.0879801	0.0879801	0.0822246	0.0822246	0.0628139	0.0628139	0.0578126	0.0578126	0.0793445	0.0793445	0.0840021	0.0840021
Brenthis ino	fixed	t-1	NA	NA	NA	OW	838.745	864.944	865.278	872.991	866.512	869.314	0.145115	0.145115	0.0832005	0.0832005	0.0823811	0.0823811	0.0633035	0.0633035	0.0793567	0.0793567	0.0724475	0.0724475
Brenthis ino	fixed	t-1	NA	NA	NA	postFP	866.94	874.418	874.961	875.821	873.585	873.183	0.0783029	0.0783029	0.0597318	0.0597318	0.0583673	0.0583673	0.056204	0.056204	0.061819	0.061819	0.0628245	0.0628245
Brenthis ino	fixed	t-1	NA	NA	NA	preFP	874.263	871.738	875.149	875.755	854.469	855.557	0.0601202	0.0601202	0.0664281	0.0664281	0.057895	0.057895	0.0563719	0.0563719	0.108471	0.108471	0.10588	0.10588
Brintesia circe	random	t	954.545	0.0557598	0.0557598	NA	NA	NA	NA	NA	NA	NA	NA	NA	NA	NA	NA	NA	NA	NA	NA	NA	NA	NA
Brintesia circe	random	t	NA	NA	NA	FP	978.989	976.68	979.06	980.577	976.123	974.374	0.092417	0.1558	0.098775	0.169092	0.0898163	0.139224	0.099212	0.167023	0.0993382	0.165847	0.0984602	0.157226
Brintesia circe	random	t	NA	NA	NA	OW	945.716	940.793	948.152	945.353	945.953	944.828	0.0409768	0.0409768	0.0508993	0.0508993	0.0379736	0.0379736	0.0373538	0.0373538	0.0424541	0.0424541	0.0418955	0.0418955
Brintesia circe	random	t	NA	NA	NA	preFP	946.855	947.362	950.694	951.806	954.786	954.86	0.051655	0.0935124	0.0546237	0.0990185	0.0534557	0.0933857	0.0529652	0.0975644	0.049554	0.091359	0.050326	0.0939105
Brintesia circe	random	t-1	NA	NA	NA	FP	937.313	944.953	947.269	950.327	932.981	932.053	0.0828148	0.0828148	0.0646726	0.0646726	0.066889	0.066889	0.0614458	0.0614458	0.0930584	0.0930584	0.0955268	0.0955268
Brintesia circe	random	t-1	NA	NA	NA	OW	951.296	950.502	957.104	952.351	957.199	955.647	0.0675686	0.0675686	0.067964	0.067964	0.0569953	0.0569953	0.0608318	0.0608318	0.0561692	0.0561692	0.0565952	0.0565952
Brintesia circe	random	t-1	NA	NA	NA	postFP	942.692	947.482	950.274	949.234	943.973	944.986	0.0726042	0.0726042	0.0596606	0.0596606	0.0556064	0.0556064	0.0591278	0.0591278	0.0684631	0.0684631	0.0639755	0.0639755
Brintesia circe	random	t-1	NA	NA	NA	preFP	940.219	946.362	947.011	948.39	953.532	953.832	0.0703407	0.0703407	0.0596693	0.0596693	0.066264	0.066264	0.0629638	0.0629638	0.0559394	0.0559394	0.0554976	0.0554976
Cacyreus marshalli	random	t	139.458	0.0194442	0.286284	NA	NA	NA	NA	NA	NA	NA	NA	NA	NA	NA	NA	NA	NA	NA	NA	NA	NA	NA
Cacyreus marshalli	random	t	NA	NA	NA	FP	85.7756	81.5971	84.7618	82.322	86.37	84.4295	0.0918396	0.520793	0.0550009	0.423996	0.191854	0.410993	0.174069	0.321696	0.095833	0.459336	0.101817	0.447377
Cacyreus marshalli	random	t	NA	NA	NA	OW	165.079	160.456	168.011	164.131	164.224	163.177	0.181958	0.225211	0.174474	0.246926	0.151973	0.183127	0.179679	0.208188	0.20077	0.236682	0.196281	0.226864
Cacyreus marshalli	random	t	NA	NA	NA	preFP	89.501	84.1183	89.9845	87.2578	91.0205	89.635	0.279424	0.279424	0.266916	0.266916	0.199065	0.199065	0.222052	0.222052	0.207244	0.207244	0.209208	0.209208
Cacyreus marshalli	random	t-1	NA	NA	NA	FP	76.1886	69.875	80.9265	76.6721	77.2488	75.8168	0.542228	0.580454	0.557657	0.64128	0.510816	0.544411	0.53162	0.617746	0.534696	0.534696	0.52862	0.52862
Cacyreus marshalli	random	t-1	NA	NA	NA	OW	132.686	127.723	136.515	132.985	134.319	133.481	0.496752	0.555823	0.500679	0.572069	0.473192	0.540387	0.492077	0.573979	0.491086	0.564199	0.487418	0.564892
Cacyreus marshalli	random	t-1	NA	NA	NA	postFP	81.9659	75.7137	81.3975	81.5162	80.5801	78.6009	0.462789	0.553362	0.466004	0.52742	0.440242	0.532054	0.441613	0.538249	0.448964	0.506849	0.448562	0.490947
Cacyreus marshalli	random	t-1	NA	NA	NA	preFP	82.2445	74.6341	81.6417	79.5838	82.63	81.2091	0.472313	0.485423	0.503311	0.522228	0.456355	0.555696	0.454605	0.539228	0.454129	0.563472	0.457971	0.572714
Callophrys avis	random	t	50.1247	0.548629	0.59634	NA	NA	NA	NA	NA	NA	NA	NA	NA	NA	NA	NA	NA	NA	NA	NA	NA	NA	NA
Callophrys avis	random	t	NA	NA	NA	FP	21.4438	15.1798	18.0002	19.2264	19.3626	17.5479	0.55263	0.856647	0.5703	0.645949	0.512464	0.750486	0.646411	0.73231	0.52793	0.698154	0.562392	0.58696
Callophrys avis	random	t	NA	NA	NA	OW	49.588	47.3161	49.5689	49.0983	52.8191	50.547	0.317887	0.317887	0.259496	0.332398	0.340978	0.340978	0.282767	0.282767	0.263418	0.263418	0.275302	0.275302
Callophrys avis	random	t	NA	NA	NA	preFP	19.7165	16.1948	19.2063	19.865	15.1357	15.0177	0.559374	0.559374	0.569535	0.569535	0.695217	0.695217	0.612664	0.612664	0.700886	0.700886	0.698417	0.698417
Callophrys avis	random	t-1	NA	NA	NA	FP	18.9146	13.9919	14.2981	18.9438	13.6587	13.4537	0.601988	0.601988	0.48573	0.48573	0.66171	0.66171	0.524864	0.524864	0.794597	0.794597	0.669335	0.669335
Callophrys avis	random	t-1	NA	NA	NA	OW	1843.57	1842.08	1838.59	1841.47	1831.03	1839.2	0.569205	0.569525	0.616009	0.683631	0.590929	0.663604	0.59865	0.59865	0.558044	0.558044	0.560421	0.560421
Callophrys avis	random	t-1	NA	NA	NA	postFP	11.9765	13.2126	18.784	22.0294	22.3207	20.0963	0.641057	0.641057	0.528873	0.528873	0.755341	0.946327	0.535701	0.535701	0.481664	0.481664	0.484107	0.484107
Callophrys avis	random	t-1	NA	NA	NA	preFP	18.5587	16.7674	21.5667	21.5605	17.1756	14.6384	0.642983	0.642983	0.532664	0.532664	0.548783	0.548783	0.492898	0.492898	0.579843	0.579843	0.578302	0.578302
Callophrys rubi	fixed	t	1861.15	0.0612752	0.0612752	NA	NA	NA	NA	NA	NA	NA	NA	NA	NA	NA	NA	NA	NA	NA	NA	NA	NA	NA
Callophrys rubi	fixed	t	NA	NA	NA	FP	1808.28	1811.08	1811.44	1806.26	1804.13	1809.21	0.0514087	0.0514087	0.0476254	0.0476254	0.0471468	0.0471468	0.0541309	0.0541309	0.0569836	0.0569836	0.0501514	0.0501514
Callophrys rubi	fixed	t	NA	NA	NA	OW	1894.52	1888.17	1895.2	1887.55	1895.09	1891.33	0.0333895	0.0333895	0.041826	0.041826	0.0324874	0.0324874	0.0426437	0.0426437	0.032635	0.032635	0.037632	0.037632
Callophrys rubi	fixed	t	NA	NA	NA	preFP	1779.8	1771.12	1776.25	1779.71	1778.08	1776.55	0.0631899	0.0631899	0.0746642	0.0746642	0.0679001	0.0679001	0.0633096	0.0633096	0.0654729	0.0654729	0.067505	0.067505
Callophrys rubi	fixed	t-1	NA	NA	NA	FP	1794.97	1798.58	1798.21	1795.27	1781.45	1788.44	0.0666376	0.0666376	0.0618406	0.0618406	0.062332	0.062332	0.0662494	0.0662494	0.0844058	0.0844058	0.0752569	0.0752569
Callophrys rubi	fixed	t-1	NA	NA	NA	OW	1843.57	1842.08	1838.59	1841.47	1831.03	1839.2	0.0640292	0.0640292	0.0659589	0.0659589	0.0704411	0.0704411	0.0667372	0.0667372	0.0800865	0.0800865	0.0696538	0.0696538
Callophrys rubi	fixed	t-1	NA	NA	NA	postFP	1794.14	1795.87	1782.01	1792.12	1796.96	1792.88	0.0677398	0.0677398	0.0654488	0.0654488	0.0836721	0.0836721	0.0704213	0.0704213	0.0639983	0.0639983	0.0694146	0.0694146
Callophrys rubi	fixed	t-1	NA	NA	NA	preFP	1792.34	1792.18	1799.04	1798.7	1793.51	1795.74	0.070118	0.070118	0.070331	0.070331	0.0612338	0.0612338	0.0616856	0.0616856	0.0685765	0.0685765	0.065621	0.065621
Carcharodus alceae	random	t	861.932	0.137859	0.284199	NA	NA	NA	NA	NA	NA	NA	NA	NA	NA	NA	NA	NA	NA	NA	NA	NA	NA	NA
Carcharodus alceae	random	t	NA	NA	NA	FP	931.377	925.915	928.156	932.862	934.534	932.791	0.108419	0.159901	0.116629	0.163669	0.129506	0.19696	0.105564	0.142459	0.104212	0.153343	0.103683	0.142784
Carcharodus alceae	random	t	NA	NA	NA	OW	931.351	932.484	933.182	932.776	933.107	932.111	0.120125	0.170881	0.114985	0.164706	0.123874	0.176541	0.115663	0.168767	0.117378	0.164565	0.117605	0.165878
Carcharodus alceae	random	t	NA	NA	NA	preFP	865.726	867.667	874.096	875.971	875.366	875.244	0.154014	0.302724	0.149291	0.276557	0.138276	0.283284	0.135653	0.274745	0.137648	0.28076	0.137618	0.284113
Carcharodus alceae	random	t-1	NA	NA	NA	FP	876.27	870.159	876.685	880.338	879.781	878.064	0.164507	0.184254	0.171815	0.188441	0.179296	0.209989	0.163186	0.183461	0.17139	0.200689	0.16653	0.187287
Carcharodus alceae	random	t-1	NA	NA	NA	OW	903.738	900.842	899.931	904.495	904.531	905.042	0.147645	0.147645	0.157566	0.16083	0.183701	0.200905	0.141381	0.141381	0.147305	0.147305	0.148265	0.152626
Carcharodus alceae	random	t-1	NA	NA	NA	postFP	873.882	867.679	877.294	878.608	872.82	873.425	0.194712	0.237311	0.198042	0.23127	0.169022	0.193577	0.164187	0.18687	0.20219	0.251343	0.184253	0.218199
Carcharodus alceae	random	t-1	NA	NA	NA	preFP	870.751	868.699	872.192	875.071	876.415	875.852	0.153834	0.153834	0.155419	0.155419	0.18297	0.211781	0.168474	0.185284	0.156086	0.166329	0.16449	0.18252
Carcharodus lavatherae	random	t	47.9151	0.471802	0.629319	NA	NA	NA	NA	NA	NA	NA	NA	NA	NA	NA	NA	NA	NA	NA	NA	NA	NA	NA
Carcharodus lavatherae	random	t	NA	NA	NA	FP	55.3168	49.1222	52.4002	54.2214	55.5483	52.4421	0.439845	0.563196	0.507035	0.523104	0.474153	0.645594	0.431594	0.556582	0.472091	0.625087	0.506852	0.588763
Carcharodus lavatherae	random	t	NA	NA	NA	OW	71.7395	67.185	74.2418	68.1096	73.2329	70.3806	0.0951775	0.0951775	0.133912	0.133912	0.052803	0.100514	0.0999918	0.0999918	0.0343273	0.0900573	0.0781839	0.0781839
Carcharodus lavatherae	random	t	NA	NA	NA	preFP	50.6935	55.4203	55.806	48.5539	62.0978	58.8957	0.427128	0.796425	0.223653	0.419301	0.395174	0.841261	0.490407	0.75792	0.18621	0.416545	0.250618	0.475022
Carcharodus lavatherae	random	t-1	NA	NA	NA	FP	58.0541	53.3048	55.3952	57.0601	58.5636	55.6306	0.231675	0.231675	0.328267	0.328267	0.249012	0.267402	0.24228	0.24228	0.24665	0.24665	0.328513	0.328513
Carcharodus lavatherae	random	t-1	NA	NA	NA	OW	77.3398	68.5932	79.717	74.9483	77.8323	76.568	0.268779	0.268779	0.401736	0.401736	0.241006	0.250851	0.247034	0.273723	0.247539	0.247539	0.245493	0.267887
Carcharodus lavatherae	random	t-1	NA	NA	NA	postFP	62.5785	56.7511	58.142	58.2389	57.5641	56.7026	0.194442	0.194442	0.244713	0.244713	0.255207	0.323802	0.244644	0.269416	0.190296	0.190296	0.214868	0.214868
Carcharodus lavatherae	random	t-1	NA	NA	NA	preFP	51.5917	53.349	54.5457	52.5288	57.7786	53.4026	0.400979	0.528589	0.261026	0.269322	0.433467	0.616036	0.39973	0.39973	0.279927	0.279927	0.388002	0.399933
Carterocephalus silvicola	random	t	473.946	0.188952	0.188952	NA	NA	NA	NA	NA	NA	NA	NA	NA	NA	NA	NA	NA	NA	NA	NA	NA	NA	NA
Carterocephalus silvicola	random	t	NA	NA	NA	FP	496.945	491.014	491.958	492.716	489.496	487.504	0.106509	0.106509	0.105132	0.105132	0.128507	0.128507	0.126113	0.126113	0.112498	0.112498	0.11476	0.11476
Carterocephalus silvicola	random	t	NA	NA	NA	OW	513.285	507.218	506.896	502.943	504.652	500.57	0.0508342	0.0508342	0.0526362	0.0526362	0.0616524	0.0616524	0.0612575	0.0612575	0.0542033	0.0542033	0.0677928	0.0677928
Carterocephalus silvicola	random	t	NA	NA	NA	preFP	487.978	482.693	488.356	488.732	484.146	482.483	0.234941	0.324993	0.229044	0.313508	0.221172	0.297651	0.222465	0.303621	0.229486	0.313635	0.230319	0.314133
Carterocephalus silvicola	random	t-1	NA	NA	NA	FP	486.543	480.363	483.737	480.58	480.222	478.727	0.188593	0.188593	0.188333	0.188333	0.200101	0.200101	0.213122	0.213122	0.189577	0.189577	0.189678	0.189678
Carterocephalus silvicola	random	t-1	NA	NA	NA	OW	488.044	482.176	480.443	478.115	476.929	474.88	0.197456	0.197456	0.198207	0.198207	0.211316	0.211316	0.204687	0.204687	0.209968	0.209968	0.213559	0.213559
Carterocephalus silvicola	random	t-1	NA	NA	NA	postFP	481.44	475.405	485.095	485.692	483.953	482.294	0.196176	0.196176	0.198899	0.198899	0.191533	0.191533	0.190908	0.190908	0.195609	0.195609	0.196001	0.196001
Carterocephalus silvicola	random	t-1	NA	NA	NA	preFP	483.915	479.54	485.413	485.394	480.226	478.867	0.200415	0.200415	0.195574	0.195574	0.187588	0.187588	0.188423	0.188423	0.196837	0.196837	0.196312	0.196312
Celastrina argiolus	random	t	2475.43	0.00980695	0.00980695	NA	NA	NA	NA	NA	NA	NA	NA	NA	NA	NA	NA	NA	NA	NA	NA	NA	NA	NA
Celastrina argiolus	random	t	NA	NA	NA	FP	2531.36	2521.96	2536	2526.35	2533.5	2537.01	0.0192278	0.0192278	0.0276953	0.0276953	0.0150208	0.0150208	0.0244728	0.0244728	0.0180662	0.0180662	0.0147028	0.0147028
Celastrina argiolus	random	t	NA	NA	NA	OW	2543.23	2539.69	2542.34	2522.59	2532.4	2528.95	0.0144273	0.0144273	0.0180572	0.0180572	0.0144283	0.0144283	0.032215	0.032215	0.0237738	0.0237738	0.0274467	0.0274467
Celastrina argiolus	random	t	NA	NA	NA	preFP	2489.42	2491.03	2484.87	2489.34	2489.74	2488.23	0.0107935	0.0107935	0.0101179	0.0101179	0.0156577	0.0156577	0.0110739	0.0110739	0.00989344	0.00989344	0.0107061	0.0107061
Celastrina argiolus	random	t-1	NA	NA	NA	FP	2497.22	2501.73	2514.62	2494.15	2506.66	2508.41	0.039913	0.039913	0.033851	0.033851	0.0224758	0.0224758	0.0430536	0.0430536	0.0312082	0.0312082	0.0297262	0.0297262
Celastrina argiolus	random	t-1	NA	NA	NA	OW	2539.54	2528.09	2540.4	2494.4	2510.44	2507.62	0.023403	0.023403	0.0351372	0.0351372	0.0215854	0.0215854	0.0656799	0.0656799	0.05127	0.05127	0.0542077	0.0542077
Celastrina argiolus	random	t-1	NA	NA	NA	postFP	2511.34	2508.87	2513.91	2513.13	2509.56	2508.95	0.0226435	0.0226435	0.0256675	0.0256675	0.0216721	0.0216721	0.0239944	0.0239944	0.0258157	0.0258157	0.0269718	0.0269718
Celastrina argiolus	random	t-1	NA	NA	NA	preFP	2511.32	2512.51	2502.07	2512.46	2506.79	2509.03	0.0244035	0.0244035	0.0241709	0.0241709	0.0340968	0.0340968	0.0233938	0.0233938	0.0285898	0.0285898	0.0254672	0.0254672
Charaxes jasius	random	t	609.28	0.147281	0.183244	NA	NA	NA	NA	NA	NA	NA	NA	NA	NA	NA	NA	NA	NA	NA	NA	NA	NA	NA
Charaxes jasius	random	t	NA	NA	NA	FP	616.387	611.663	617.954	618.495	616.951	615.499	0.154477	0.299275	0.149567	0.292576	0.155646	0.301642	0.164917	0.3189	0.150264	0.293072	0.151669	0.295441
Charaxes jasius	random	t	NA	NA	NA	OW	597.515	593.563	593.603	591.508	599.245	593.06	0.0986962	0.139498	0.108479	0.160247	0.117775	0.16101	0.122177	0.169609	0.0985029	0.142374	0.115655	0.161804
Charaxes jasius	random	t	NA	NA	NA	preFP	608.334	607.763	609.059	611.668	607.36	606.537	0.0889557	0.105586	0.0937802	0.125549	0.102918	0.117176	0.10747	0.129069	0.116542	0.128959	0.114383	0.125688
Charaxes jasius	random	t-1	NA	NA	NA	FP	588.493	584.03	591.135	594.246	588.346	587.527	0.18615	0.253347	0.191869	0.273975	0.152394	0.190255	0.180941	0.249454	0.182389	0.245594	0.183528	0.249796
Charaxes jasius	random	t-1	NA	NA	NA	OW	611.145	609.496	613.407	611.074	613.283	611.852	0.146917	0.179157	0.166903	0.222344	0.149466	0.186596	0.147038	0.180022	0.143341	0.174909	0.145374	0.178091
Charaxes jasius	random	t-1	NA	NA	NA	postFP	586.392	586.244	590.188	591.738	579.415	578.54	0.160923	0.197202	0.195829	0.273145	0.164619	0.217785	0.168961	0.219735	0.152033	0.160827	0.170687	0.198786
Charaxes jasius	random	t-1	NA	NA	NA	preFP	581.307	585.505	587.358	588.116	578.331	578.945	0.124699	0.124699	0.199706	0.286873	0.174561	0.223121	0.194259	0.258057	0.214491	0.26884	0.206841	0.259538
Coenonympha arcania	random	t	555.038	0.0127012	0.0127012	NA	NA	NA	NA	NA	NA	NA	NA	NA	NA	NA	NA	NA	NA	NA	NA	NA	NA	NA
Coenonympha arcania	random	t	NA	NA	NA	FP	567.731	563.639	567.911	571.975	568.163	565.43	0.0126836	0.0126836	0.0252277	0.0252277	0.0175642	0.0175642	0.0146683	0.0185908	0.0134438	0.0136147	0.0227229	0.0227229
Coenonympha arcania	random	t	NA	NA	NA	OW	605.167	605.66	604.507	604.356	606.028	605.493	0.0401927	0.107376	0.0364484	0.119292	0.0440936	0.1061	0.0310379	0.101927	0.0353862	0.0878081	0.0384008	0.110866
Coenonympha arcania	random	t	NA	NA	NA	preFP	571.904	574.31	575.058	580.327	580.445	580.929	0.0313111	0.133024	0.0276745	0.133	0.0378338	0.143619	0.0235952	0.119977	0.023812	0.115057	0.0250185	0.123728
Coenonympha arcania	random	t-1	NA	NA	NA	FP	580.462	576.955	580.935	585.053	580.789	580.256	0.0173226	0.0173226	0.027555	0.027555	0.021043	0.021043	0.0174188	0.0174188	0.0184665	0.0184665	0.0191945	0.0191945
Coenonympha arcania	random	t-1	NA	NA	NA	OW	574.4	578.212	574.583	577.44	577.541	577.822	0.0413968	0.0413968	0.0237481	0.0237481	0.0409654	0.0409654	0.0152756	0.0152756	0.0300458	0.0300458	0.0274726	0.0274726
Coenonympha arcania	random	t-1	NA	NA	NA	postFP	578.677	580.457	578.219	583.103	581.249	581.577	0.0192498	0.0192498	0.0186244	0.0186244	0.029378	0.029378	0.0209761	0.0209761	0.0199187	0.0199187	0.0175286	0.0175286
Coenonympha arcania	random	t-1	NA	NA	NA	preFP	576.976	579.714	582.061	585.09	581.857	583.234	0.0189364	0.0189364	0.0168386	0.0168386	0.0159066	0.0159066	0.0150069	0.0150069	0.0282582	0.0282582	0.024997	0.024997
Coenonympha dorus	random	t	366.919	0.0141172	0.0146196	NA	NA	NA	NA	NA	NA	NA	NA	NA	NA	NA	NA	NA	NA	NA	NA	NA	NA	NA
Coenonympha dorus	random	t	NA	NA	NA	FP	376.392	370.46	379.041	378.434	371.382	369.922	0.0246673	0.0258998	0.0403734	0.0403734	0.0176235	0.0176235	0.0408661	0.0408661	0.0190222	0.0190222	0.0234502	0.0234502
Coenonympha dorus	random	t	NA	NA	NA	OW	435.605	427.521	436.9	428.103	432.027	430.251	0.134141	0.49145	0.152629	0.518062	0.136217	0.497411	0.156542	0.523814	0.153447	0.528225	0.155971	0.532745
Coenonympha dorus	random	t	NA	NA	NA	preFP	409.893	406.873	413.896	415.902	417.079	416.244	0.0333736	0.0584019	0.0520645	0.0980406	0.0365813	0.0594116	0.0336711	0.050205	0.0410871	0.0814277	0.0399467	0.0822204
Coenonympha dorus	random	t-1	NA	NA	NA	FP	406.775	403.111	409.204	410.019	401.076	399.637	0.0406971	0.0406971	0.0434101	0.0434101	0.0355687	0.0355687	0.0501377	0.0501377	0.039709	0.039709	0.0439302	0.0439302
Coenonympha dorus	random	t-1	NA	NA	NA	OW	413.233	416.903	422.843	416.625	424.018	422.175	0.0888714	0.0888714	0.0979816	0.176348	0.0400995	0.0400995	0.0859841	0.141286	0.0299097	0.0299097	0.0330991	0.0330991
Coenonympha dorus	random	t-1	NA	NA	NA	postFP	402.906	404.602	409.062	404.765	400.085	402.85	0.0527761	0.0527761	0.0642075	0.119784	0.0381677	0.0381677	0.098795	0.140297	0.108443	0.131171	0.129369	0.236319
Coenonympha dorus	random	t-1	NA	NA	NA	preFP	404.888	404.371	409.882	412.246	411.402	410.988	0.0333762	0.0333762	0.0321528	0.0321528	0.0313216	0.0313216	0.0284148	0.0284148	0.040602	0.040602	0.0361039	0.0361039
Coenonympha glycerion	random	t	569.692	0.0923834	0.0923834	NA	NA	NA	NA	NA	NA	NA	NA	NA	NA	NA	NA	NA	NA	NA	NA	NA	NA	NA
Coenonympha glycerion	random	t	NA	NA	NA	FP	522.628	518.632	529.007	528.168	527.551	525.388	0.126553	0.126553	0.118504	0.118504	0.0902181	0.0902181	0.0943342	0.0943342	0.0855893	0.0855893	0.0880831	0.0880831
Coenonympha glycerion	random	t	NA	NA	NA	OW	588.57	585.584	586.625	574.647	580.425	581.448	0.059401	0.0705494	0.0571846	0.0716305	0.0514056	0.0521964	0.0768049	0.0768049	0.0692685	0.0818416	0.0659034	0.0847264
Coenonympha glycerion	random	t	NA	NA	NA	preFP	527.534	523.186	528.125	536.958	525.503	527.279	0.0652423	0.0652423	0.0684392	0.0684392	0.0687511	0.0687511	0.0635277	0.0635277	0.0646514	0.0646514	0.0654975	0.0654975
Coenonympha glycerion	random	t-1	NA	NA	NA	FP	494.892	494.36	513.668	514.66	502.238	498.436	0.19965	0.19965	0.178927	0.178927	0.11746	0.119034	0.114614	0.117044	0.15242	0.15242	0.161256	0.161256
Coenonympha glycerion	random	t-1	NA	NA	NA	OW	564.702	563.583	569.277	553.871	565.955	565.661	0.1261	0.126545	0.115333	0.115333	0.098324	0.098324	0.135339	0.135339	0.0993719	0.0993719	0.097564	0.097564
Coenonympha glycerion	random	t-1	NA	NA	NA	postFP	512.2	508.408	514.801	517.437	518.208	516.849	0.116851	0.116851	0.114473	0.114473	0.116341	0.116341	0.110496	0.110496	0.102939	0.102939	0.102708	0.102708
Coenonympha glycerion	random	t-1	NA	NA	NA	preFP	515.052	513.146	519.003	526.852	514.412	516.405	0.114806	0.114806	0.107595	0.107595	0.104018	0.104018	0.103167	0.103167	0.108404	0.108404	0.108297	0.108297
Coenonympha pamphilus	random	t	1470.7	0.0339959	0.0339959	NA	NA	NA	NA	NA	NA	NA	NA	NA	NA	NA	NA	NA	NA	NA	NA	NA	NA	NA
Coenonympha pamphilus	random	t	NA	NA	NA	FP	1498.22	1498.58	1496.11	1500.29	1498.84	1501.4	0.0420626	0.0438204	0.0415548	0.0477773	0.045772	0.0472318	0.0405802	0.0432135	0.0431503	0.0452255	0.0405723	0.0426288
Coenonympha pamphilus	random	t	NA	NA	NA	OW	1510.67	1508.85	1507.04	1503.98	1507.29	1510.62	0.0243592	0.0243592	0.0268776	0.0268776	0.0295201	0.0295201	0.0308679	0.0308679	0.0299349	0.0299349	0.026588	0.026588
Coenonympha pamphilus	random	t	NA	NA	NA	preFP	1507.72	1501.09	1507.22	1511.04	1508.36	1509.26	0.0210029	0.0210029	0.0345257	0.0345257	0.0258176	0.0258176	0.0214491	0.0214491	0.0252052	0.0252052	0.0256053	0.0256053
Coenonympha pamphilus	random	t-1	NA	NA	NA	FP	1479.7	1481.76	1481.87	1485.32	1485.72	1485.87	0.0418381	0.0418381	0.037087	0.037087	0.0386125	0.0386125	0.034214	0.034214	0.0339382	0.0339382	0.0353331	0.0353331
Coenonympha pamphilus	random	t-1	NA	NA	NA	OW	1500.56	1509.08	1506.52	1503.75	1506.17	1509.78	0.0480618	0.0480618	0.0338137	0.0338137	0.0376398	0.0376398	0.0385151	0.0385151	0.0390392	0.0390392	0.0352591	0.0352591
Coenonympha pamphilus	random	t-1	NA	NA	NA	postFP	1481.7	1483.08	1481.19	1485.1	1479.36	1482.12	0.0374911	0.0374911	0.0359456	0.0359456	0.0399181	0.0399181	0.0344098	0.0344098	0.0415415	0.0415415	0.0374022	0.0374022
Coenonympha pamphilus	random	t-1	NA	NA	NA	preFP	1482.58	1482.15	1482.26	1484.98	1479.82	1478.16	0.0341402	0.0341402	0.0372738	0.0372738	0.0385989	0.0385989	0.0360933	0.0360933	0.0438726	0.0438726	0.0484676	0.0484676
Colias alfacariensis	random	t-1	537.351	0.124752	0.124752	NA	NA	NA	NA	NA	NA	NA	NA	NA	NA	NA	NA	NA	NA	NA	NA	NA	NA	NA
Colias alfacariensis	random	t	NA	NA	NA	FP	574.696	566.858	574.008	574.758	576.332	576.056	0.0841232	0.207935	0.0948318	0.169218	0.0909129	0.22477	0.0879815	0.196879	0.0902336	0.218266	0.0941134	0.230273
Colias alfacariensis	random	t	NA	NA	NA	OW	593.195	591.643	596.707	588.608	591.878	595.437	0.0757413	0.0757413	0.0789053	0.0789053	0.0645913	0.0645913	0.0793498	0.0793498	0.0814822	0.0814822	0.0648344	0.0648344
Colias alfacariensis	random	t	NA	NA	NA	preFP	548.01	548.263	551.394	551.857	550.4	551.462	0.0988458	0.0988458	0.0958885	0.095971	0.0940083	0.0940083	0.104601	0.104601	0.0979094	0.0979094	0.0936956	0.0936956
Colias alfacariensis	random	t-1	NA	NA	NA	FP	546.25	544.75	549.518	550.14	552.099	552.571	0.135831	0.135831	0.135901	0.135901	0.124541	0.124541	0.131221	0.131221	0.123982	0.123982	0.124005	0.124005
Colias alfacariensis	random	t-1	NA	NA	NA	OW	561.105	560.715	570.725	564.874	567.205	569.292	0.149532	0.149532	0.188389	0.222894	0.116361	0.116361	0.121865	0.121865	0.127432	0.127432	0.117211	0.117211
Colias alfacariensis	random	t-1	NA	NA	NA	postFP	542.522	544.907	547.948	542.417	546.737	544.642	0.148941	0.148941	0.137315	0.137315	0.132775	0.132775	0.152976	0.152976	0.126842	0.126842	0.130324	0.130324
Colias alfacariensis	random	t-1	NA	NA	NA	preFP	545.937	547.366	550.012	552.221	549.426	550.409	0.132806	0.132806	0.12529	0.12529	0.125436	0.125436	0.128859	0.128859	0.127605	0.127605	0.12384	0.12384
Colias croceus	random	t	1832.76	0.0903501	0.140012	NA	NA	NA	NA	NA	NA	NA	NA	NA	NA	NA	NA	NA	NA	NA	NA	NA	NA	NA
Colias croceus	random	t	NA	NA	NA	FP	1835.67	1835.45	1837.82	1839.19	1836.3	1837.2	0.0943667	0.144994	0.089262	0.135547	0.0920064	0.141731	0.0966795	0.15198	0.0958001	0.146237	0.0930689	0.139699
Colias croceus	random	t	NA	NA	NA	OW	1869.28	1873.21	1862.81	1871.09	1868.62	1869.05	0.0792702	0.0966213	0.0706162	0.08345	0.0858573	0.100238	0.0757204	0.0932801	0.0707449	0.0766817	0.0788052	0.094548
Colias croceus	random	t	NA	NA	NA	preFP	1812.57	1811.68	1802.85	1816.92	1801.44	1788.52	0.0570442	0.0650762	0.0583142	0.0665753	0.0841989	0.105409	0.0584394	0.066163	0.078196	0.0891046	0.0958961	0.105411
Colias croceus	random	t-1	NA	NA	NA	FP	1795.58	1791.9	1797.46	1800.67	1793	1800.94	0.0878119	0.0878119	0.195896	0.271759	0.0866153	0.0866153	0.0848437	0.0848437	0.209554	0.297929	0.0840032	0.0840032
Colias croceus	random	t-1	NA	NA	NA	OW	1832.81	1837.35	1828.5	1834.52	1833.73	1833	0.0923581	0.0923581	0.0872633	0.0872633	0.0988424	0.0988424	0.176144	0.238192	0.0920363	0.0920363	0.172739	0.229661
Colias croceus	random	t-1	NA	NA	NA	postFP	1750.96	1778.51	1798.05	1792.16	1778.62	1780.59	0.11052	0.11052	0.0840829	0.0840829	0.0857695	0.0857695	0.0929585	0.0929585	0.238328	0.339649	0.236442	0.33768
Colias croceus	random	t-1	NA	NA	NA	preFP	1795.19	1794.38	1779	1801.78	1784.35	1775.53	0.0865261	0.0865261	0.0875204	0.0875204	0.239979	0.345408	0.0852526	0.0852526	0.10461	0.10461	0.181077	0.225944
Colias palaeno	fixed	t	158.277	0.00989244	0.00989244	NA	NA	NA	NA	NA	NA	NA	NA	NA	NA	NA	NA	NA	NA	NA	NA	NA	NA	NA
Colias palaeno	fixed	t	NA	NA	NA	FP	116.272	114.907	118.056	117.303	116.542	115.38	0.0470544	0.0470544	0.0726858	0.0726858	0.0125626	0.0125626	0.0272628	0.0272628	0.0419115	0.0419115	0.0638797	0.0638797
Colias palaeno	fixed	t	NA	NA	NA	OW	141.724	144.205	148.725	149.805	149.518	148.966	0.126884	0.126884	0.0899253	0.0899253	0.0187746	0.0187746	0.00100497	0.00100497	0.00576255	0.00576255	0.0148331	0.0148331
Colias palaeno	fixed	t	NA	NA	NA	preFP	119.908	121.22	120.411	119.55	122.391	122.168	0.094214	0.094214	0.070134	0.070134	0.0850624	0.0850624	0.100682	0.100682	0.0481284	0.0481284	0.0523599	0.0523599
Colias palaeno	fixed	t-1	NA	NA	NA	FP	113.854	112.399	114.595	112.453	113.222	112.476	0.135595	0.135595	0.160515	0.160515	0.122656	0.122656	0.159596	0.159596	0.146511	0.146511	0.159212	0.159212
Colias palaeno	fixed	t-1	NA	NA	NA	OW	141.443	144.669	146.37	146.458	146.677	144.874	0.141605	0.141605	0.0940499	0.0940499	0.0679744	0.0679744	0.0666067	0.0666067	0.0632041	0.0632041	0.0909503	0.0909503
Colias palaeno	fixed	t-1	NA	NA	NA	postFP	111.721	107.267	118.914	117.299	118.801	118.765	0.171879	0.171879	0.243055	0.243055	0.0434777	0.0434777	0.0738432	0.0738432	0.0456231	0.0456231	0.046317	0.046317
Colias palaeno	fixed	t-1	NA	NA	NA	preFP	117.699	118.599	117.024	117.168	118.399	118.472	0.0664005	0.0664005	0.0494786	0.0494786	0.0789146	0.0789146	0.0762559	0.0762559	0.0532529	0.0532529	0.0518809	0.0518809
Cupido alcetas	random	t	98.8714	0.212386	0.330694	NA	NA	NA	NA	NA	NA	NA	NA	NA	NA	NA	NA	NA	NA	NA	NA	NA	NA	NA
Cupido alcetas	random	t	NA	NA	NA	FP	59.7003	60.312	60.8759	63.5705	64.4781	64.7943	0.262341	0.262341	0.101461	0.101461	0.260897	0.260897	0.150291	0.150291	0.285251	0.285251	0.20837	0.20837
Cupido alcetas	random	t	NA	NA	NA	OW	96.7201	94.7535	98.0634	92.9834	97.4809	95.8701	0.113	0.386843	0.051421	0.480324	0.0886521	0.474881	0.125309	0.324148	0.105368	0.39642	0.103257	0.401711
Cupido alcetas	random	t	NA	NA	NA	preFP	54.918	52.8388	55.2663	57.6608	60.5061	58.335	0.110696	0.110696	0.277005	0.277005	0.150226	0.150226	0.187326	0.187326	0.127212	0.127212	0.195823	0.195823
Cupido alcetas	random	t-1	NA	NA	NA	FP	49.2588	57.4045	59.8605	61.918	56.3248	58.7981	0.620579	0.655126	0.22983	0.22983	0.284232	0.284232	0.210043	0.210043	0.545024	0.660073	0.379016	0.720391
Cupido alcetas	random	t-1	NA	NA	NA	OW	93.4383	88.3606	91.7975	88.1883	93.2625	91.6361	0.226496	0.403332	0.302167	0.302167	0.278433	0.437753	0.252934	0.347204	0.239848	0.337409	0.238604	0.332036
Cupido alcetas	random	t-1	NA	NA	NA	postFP	58.8613	58.0622	61.5662	56.2153	49.4033	47.8057	0.18808	0.18808	0.229404	0.229404	0.181133	0.181133	0.258351	0.258351	0.517492	0.72003	0.479801	0.83411
Cupido alcetas	random	t-1	NA	NA	NA	preFP	56.0285	55.0602	57.1461	60.4531	61.1236	56.6818	0.225261	0.225261	0.324335	0.324335	0.222043	0.222043	0.21047	0.21047	0.264394	0.264394	0.420444	0.420444
Cupido argiades	fixed	t	149.655	0.00276089	0.00276089	NA	NA	NA	NA	NA	NA	NA	NA	NA	NA	NA	NA	NA	NA	NA	NA	NA	NA	NA
Cupido argiades	fixed	t	NA	NA	NA	FP	120.161	118.781	120.312	117.694	120.465	120.436	0.0131962	0.0131962	0.0442018	0.0442018	0.009764	0.009764	0.0679922	0.0679922	0.00626029	0.00626029	0.00691095	0.00691095
Cupido argiades	fixed	t	NA	NA	NA	OW	138.224	134.595	138.03	137.251	138.198	137.979	0.00693419	0.00693419	0.076283	0.076283	0.0107575	0.0107575	0.0259967	0.0259967	0.00745501	0.00745501	0.0117631	0.0117631
Cupido argiades	fixed	t	NA	NA	NA	preFP	114.939	114.621	120.118	121.787	118.331	120.376	0.216636	0.216636	0.222476	0.222476	0.115731	0.115731	0.0807132	0.0807132	0.15183	0.15183	0.110388	0.110388
Cupido argiades	fixed	t-1	NA	NA	NA	FP	118.901	121.21	117.846	117.641	119.55	121.19	0.0663461	0.0663461	0.0150543	0.0150543	0.0889374	0.0889374	0.093271	0.093271	0.0521737	0.0521737	0.0155215	0.0155215
Cupido argiades	fixed	t-1	NA	NA	NA	OW	138.275	118.972	138.086	137.473	137.47	136.84	0.0387352	0.0387352	0.348753	0.348753	0.0423695	0.0423695	0.0540111	0.0540111	0.0540591	0.0540591	0.0658815	0.0658815
Cupido argiades	fixed	t-1	NA	NA	NA	postFP	117.393	117.941	119.825	118.845	120.065	120.061	0.098489	0.098489	0.0869303	0.0869303	0.0461314	0.0461314	0.0675458	0.0675458	0.0408103	0.0408103	0.0408959	0.0408959
Cupido argiades	fixed	t-1	NA	NA	NA	preFP	116.014	119.219	114.15	113.501	116.631	116.777	0.126985	0.126985	0.0594338	0.0594338	0.164186	0.164186	0.176786	0.176786	0.114336	0.114336	0.111322	0.111322
Cupido minimus	random	t	190.384	0.0796519	0.0823255	NA	NA	NA	NA	NA	NA	NA	NA	NA	NA	NA	NA	NA	NA	NA	NA	NA	NA	NA
Cupido minimus	random	t	NA	NA	NA	FP	200.522	196.706	197.323	196.751	196.812	197.109	0.0608092	0.0608092	0.0643092	0.0643092	0.0692556	0.0692556	0.0894927	0.0894927	0.0623529	0.0623529	0.0562749	0.0562749
Cupido minimus	random	t	NA	NA	NA	OW	313.57	304.907	312.447	305.688	312.441	305.108	0.0433909	0.271819	0.106468	0.29297	0.045932	0.256239	0.0636693	0.260017	0.0436155	0.262883	0.0957685	0.259731
Cupido minimus	random	t	NA	NA	NA	preFP	209.391	209.208	212.41	217.869	214.041	213.682	0.0848884	0.281811	0.111784	0.372738	0.0971895	0.330506	0.100465	0.246363	0.0779299	0.327922	0.0759497	0.277762
Cupido minimus	random	t-1	NA	NA	NA	FP	202.233	207.08	206.089	208.22	207.275	207.42	0.185981	0.197494	0.105096	0.312729	0.126129	0.3018	0.0983453	0.174241	0.0958875	0.219969	0.095656	0.279462
Cupido minimus	random	t-1	NA	NA	NA	OW	303.067	298.961	301.209	298.93	302.66	302.132	0.0887015	0.0998052	0.0992143	0.101764	0.105692	0.126004	0.101727	0.135674	0.0925707	0.111701	0.0876571	0.0876571
Cupido minimus	random	t-1	NA	NA	NA	postFP	204.05	204.483	207.941	210.897	200.776	202.177	0.118126	0.202636	0.17586	0.362914	0.120865	0.236654	0.113542	0.209183	0.186705	0.373797	0.178152	0.357908
Cupido minimus	random	t-1	NA	NA	NA	preFP	206.182	204.003	207.511	205.729	209.426	205.354	0.116291	0.293019	0.153472	0.31602	0.131986	0.276216	0.215998	0.256198	0.0975598	0.190518	0.135477	0.135477
Cupido osiris	random	t	109.958	0.189726	0.268851	NA	NA	NA	NA	NA	NA	NA	NA	NA	NA	NA	NA	NA	NA	NA	NA	NA	NA	NA
Cupido osiris	random	t	NA	NA	NA	FP	78.47	76.7272	83.3064	78.2037	76.6115	76.9533	0.267187	0.267187	0.227961	0.227961	0.213514	0.213514	0.230506	0.230506	0.299515	0.299515	0.244246	0.268348
Cupido osiris	random	t	NA	NA	NA	OW	107.666	106.066	114.106	110.187	111.964	111.314	0.215324	0.411341	0.32008	0.649527	0.0810758	0.130362	0.0695244	0.203682	0.104399	0.157381	0.0805355	0.154586
Cupido osiris	random	t	NA	NA	NA	preFP	74.1345	68.4006	77.9883	67.4292	76.4104	74.2443	0.230355	0.230355	0.324617	0.324617	0.238395	0.238395	0.468786	0.468786	0.244	0.244	0.257358	0.257358
Cupido osiris	random	t-1	NA	NA	NA	FP	76.131	73.1377	77.9544	75.054	77.4149	75.1494	0.263384	0.263384	0.257615	0.257615	0.289604	0.289604	0.248429	0.248429	0.212775	0.212775	0.226437	0.226437
Cupido osiris	random	t-1	NA	NA	NA	OW	106.654	103.879	107.742	102.103	106.151	105.288	0.278875	0.278875	0.27547	0.27547	0.3125	0.355444	0.283587	0.283587	0.277951	0.277951	0.26076	0.26076
Cupido osiris	random	t-1	NA	NA	NA	postFP	74.3656	74.1514	75.6536	82.2505	77.3094	77.6652	0.207679	0.207679	0.211283	0.211283	0.229987	0.229987	0.213302	0.213302	0.282211	0.282211	0.25575	0.25575
Cupido osiris	random	t-1	NA	NA	NA	preFP	75.3051	74.335	75.1677	77.1822	71.6512	71.2842	0.254989	0.254989	0.225568	0.225568	0.360766	0.360766	0.325041	0.382661	0.408329	0.408329	0.380015	0.380015
Cyaniris semiargus	random	t	1017.25	0.0934265	0.0980981	NA	NA	NA	NA	NA	NA	NA	NA	NA	NA	NA	NA	NA	NA	NA	NA	NA	NA	NA
Cyaniris semiargus	random	t	NA	NA	NA	FP	934.97	932.484	941.661	946.345	931.635	930.627	0.0846729	0.11447	0.0788532	0.114512	0.0696442	0.110978	0.0625911	0.0980713	0.0836635	0.11202	0.0831169	0.111402
Cyaniris semiargus	random	t	NA	NA	NA	OW	1006.89	1004.46	1004.83	1001.17	1001.85	1002.19	0.0714762	0.0880205	0.0731927	0.0962698	0.0683125	0.0854579	0.0681464	0.0857984	0.0698953	0.0858616	0.06809	0.0861199
Cyaniris semiargus	random	t	NA	NA	NA	preFP	913.119	915.075	917.493	924.749	913.992	913.671	0.11604	0.151244	0.103039	0.139291	0.105632	0.141123	0.105332	0.143006	0.108616	0.14442	0.1115	0.149614
Cyaniris semiargus	random	t-1	NA	NA	NA	FP	867.925	863.103	904.835	914.029	874.095	871.377	0.209635	0.209635	0.20821	0.20821	0.115046	0.119612	0.0940292	0.0940292	0.185986	0.185986	0.190329	0.190329
Cyaniris semiargus	random	t-1	NA	NA	NA	OW	1006.45	1008.59	1013.32	1010.34	1009.76	1010.75	0.127057	0.136829	0.130703	0.156494	0.0942323	0.0962315	0.101584	0.112725	0.0999023	0.103891	0.104234	0.116951
Cyaniris semiargus	random	t-1	NA	NA	NA	postFP	902.807	904.643	908.81	913.436	891.301	892.142	0.109968	0.109968	0.110051	0.119119	0.0980278	0.0980278	0.099827	0.099827	0.146062	0.146062	0.140654	0.140654
Cyaniris semiargus	random	t-1	NA	NA	NA	preFP	912.529	910.267	908.201	917.741	904.863	906.32	0.0886673	0.0886673	0.0880365	0.0880365	0.10268	0.10268	0.0949281	0.0949295	0.106289	0.106289	0.10332	0.104468
Erebia aethiops	fixed	t	-0.484568	0.434707	0.434707	NA	NA	NA	NA	NA	NA	NA	NA	NA	NA	NA	NA	NA	NA	NA	NA	NA	NA	NA
Erebia aethiops	fixed	t	NA	NA	NA	FP	3.42518	3.42518	-0.283706	-0.283706	0.588538	0.588538	0.345087	0.345087	0.345087	0.345087	0.540173	0.540173	0.540173	0.540173	0.498585	0.498585	0.498585	0.498585
Erebia aethiops	fixed	t	NA	NA	NA	OW	-5.39927	-5.39927	-4.85308	1.55782	-12.2624	-12.2624	0.623107	0.623107	0.623107	0.623107	0.601029	0.601029	0.26522	0.26522	0.823784	0.823784	0.823784	0.823784
Erebia aethiops	fixed	t	NA	NA	NA	preFP	-1.38079	-1.38079	3.23921	3.23921	0.746003	0.746003	0.57427	0.57427	0.57427	0.57427	0.33619	0.33619	0.33619	0.33619	0.473855	0.473855	0.473855	0.473855
Erebia aethiops	fixed	t-1	NA	NA	NA	FP	3.29739	3.29739	-0.414538	-0.414538	0.364388	0.364388	0.351751	0.351751	0.351751	0.351751	0.545528	0.545528	0.545528	0.545528	0.508836	0.508836	0.508836	0.508836
Erebia aethiops	fixed	t-1	NA	NA	NA	OW	-0.921879	-0.921879	0.127217	2.54066	-0.397828	-0.397828	0.568288	0.568288	0.568288	0.568288	0.520233	0.520233	0.39509	0.39509	0.544764	0.544764	0.544764	0.544764
Erebia aethiops	fixed	t-1	NA	NA	NA	postFP	-4.81647	-4.81647	-1.75713	-1.75713	-1.86755	-1.86755	0.714307	0.714307	0.714307	0.714307	0.603821	0.603821	0.603821	0.603821	0.60834	0.60834	0.60834	0.60834
Erebia aethiops	fixed	t-1	NA	NA	NA	preFP	-0.78186	-0.78186	2.30146	2.30146	-3.54443	-3.54443	0.562096	0.562096	0.562096	0.562096	0.408392	0.408392	0.408392	0.408392	0.671992	0.671992	0.671992	0.671992
Erebia euryale	fixed	t	8.78041	0.257979	0.257979	NA	NA	NA	NA	NA	NA	NA	NA	NA	NA	NA	NA	NA	NA	NA	NA	NA	NA	NA
Erebia euryale	fixed	t	NA	NA	NA	OW	19.2159	19.2159	19.5189	19.7617	19.2409	19.2409	0.340062	0.340062	0.340062	0.340062	0.319831	0.319831	0.303478	0.303478	0.338401	0.338401	0.338401	0.338401
Erebia euryale	fixed	t-1	NA	NA	NA	OW	11.9841	11.9841	6.06352	-2.65483	-6.82854	-6.82854	0.203367	0.203367	0.203367	0.203367	0.575878	0.575878	0.876797	0.876797	0.936186	0.936186	0.936186	0.936186
Erebia ligea	random	t	762.59	0.0670727	0.111034	NA	NA	NA	NA	NA	NA	NA	NA	NA	NA	NA	NA	NA	NA	NA	NA	NA	NA	NA
Erebia ligea	random	t	NA	NA	NA	FP	838.061	830.309	837.93	837.445	835.371	833.806	0.0885438	0.130374	0.0947462	0.138549	0.0769104	0.112806	0.0794195	0.117671	0.0748346	0.122735	0.074734	0.12286
Erebia ligea	random	t	NA	NA	NA	OW	820.712	813.515	817.564	809.929	815.237	813.484	0.144983	0.189681	0.151894	0.197022	0.141977	0.188751	0.166045	0.226736	0.138916	0.186928	0.144925	0.198059
Erebia ligea	random	t	NA	NA	NA	preFP	797.697	797.997	800.361	801.603	795.721	793.454	0.219654	0.228692	0.21147	0.239217	0.222346	0.242544	0.216991	0.23028	0.228897	0.242193	0.230127	0.239855
Erebia ligea	random	t-1	NA	NA	NA	FP	758.12	751.194	751.443	756.287	754.159	752.462	0.434718	0.519446	0.437492	0.524651	0.451925	0.552191	0.443461	0.548618	0.445427	0.559047	0.443265	0.553926
Erebia ligea	random	t-1	NA	NA	NA	OW	762.171	758.401	763.657	758.855	759.827	759.587	0.439881	0.543903	0.439979	0.550466	0.432132	0.54507	0.43496	0.549171	0.431933	0.541684	0.42962	0.539537
Erebia ligea	random	t-1	NA	NA	NA	postFP	760.12	754.654	763.494	762.217	762.384	761.033	0.435468	0.545314	0.433587	0.542628	0.43129	0.540254	0.433961	0.543522	0.429686	0.538653	0.429345	0.537994
Erebia ligea	random	t-1	NA	NA	NA	preFP	755.625	751.025	754.355	757.824	743.772	742.068	0.431319	0.514642	0.439232	0.538563	0.448176	0.551925	0.438624	0.536893	0.453713	0.52949	0.45645	0.535532
Erebia meolans	random	t	105.77	0.0489186	0.0723468	NA	NA	NA	NA	NA	NA	NA	NA	NA	NA	NA	NA	NA	NA	NA	NA	NA	NA	NA
Erebia meolans	random	t	NA	NA	NA	FP	124.54	123.437	124.096	124.65	126.967	125.808	0.136611	0.136611	0.122835	0.122835	0.163032	0.16889	0.120451	0.133275	0.0948533	0.0948533	0.0942114	0.0942114
Erebia meolans	random	t	NA	NA	NA	OW	215.13	214.469	212.033	212.988	214.118	217.48	0.093964	0.093964	0.0827683	0.0827683	0.111573	0.111573	0.0600811	0.0600811	0.0961177	0.0961177	0.0618599	0.0618599
Erebia meolans	random	t	NA	NA	NA	preFP	111.651	110.426	113.777	115.373	117.773	115.342	0.0731649	0.100445	0.113766	0.113766	0.0920867	0.162245	0.0524788	0.0866644	0.0785407	0.0855682	0.124358	0.124358
Erebia meolans	random	t-1	NA	NA	NA	FP	121.614	117.224	123.205	121.392	122.262	121.917	0.079945	0.079945	0.131586	0.131586	0.0622214	0.0622214	0.0604033	0.0604033	0.0731321	0.0731321	0.0554647	0.0554647
Erebia meolans	random	t-1	NA	NA	NA	OW	225.761	233.772	232.384	231.591	234.541	235.657	0.200443	0.200443	0.101991	0.101991	0.11924	0.11924	0.0874185	0.0874185	0.103135	0.103135	0.0937673	0.0937673
Erebia meolans	random	t-1	NA	NA	NA	postFP	118.741	115.648	119.776	120.225	122.687	122.365	0.120456	0.120456	0.152589	0.152589	0.103889	0.103889	0.0711471	0.0711471	0.0942908	0.0942908	0.0823198	0.0823198
Erebia meolans	random	t-1	NA	NA	NA	preFP	118.129	117.435	118.959	120.991	121.755	120.781	0.0758658	0.0758658	0.113897	0.113897	0.106327	0.106327	0.0726513	0.0726513	0.137427	0.137427	0.154783	0.154783
Erebia neoridas	random	t	60.1756	0.0363248	0.0363248	NA	NA	NA	NA	NA	NA	NA	NA	NA	NA	NA	NA	NA	NA	NA	NA	NA	NA	NA
Erebia neoridas	random	t	NA	NA	NA	FP	69.2475	67.7707	63.1262	69.2347	63.1201	63.0399	0.0872484	0.0872484	0.0367133	0.0367133	0.217354	0.217354	0.0423874	0.0423874	0.151109	0.151109	0.129039	0.129039
Erebia neoridas	random	t	NA	NA	NA	OW	104.233	101.602	105.98	102.824	107.202	105.099	0.119521	0.119521	0.0833551	0.0833551	0.0577297	0.0577297	0.0351938	0.0351938	0.0334842	0.0334842	0.0850654	0.0850654
Erebia neoridas	random	t	NA	NA	NA	preFP	75.6273	72.4634	73.7363	77.8058	84.6265	84.2563	0.0309732	0.0309732	0.144945	0.144945	0.18977	0.18977	0.0773219	0.0773219	0.0675164	0.0675164	0.0588838	0.0588838
Erebia neoridas	random	t-1	NA	NA	NA	FP	77.5072	73.9906	74.6911	78.1659	73.3077	72.1945	0.123874	0.123874	0.129558	0.129558	0.170835	0.170835	0.0621884	0.0621884	0.137083	0.137083	0.141496	0.141496
Erebia neoridas	random	t-1	NA	NA	NA	OW	90.8046	86.8054	90.3648	88.0536	92.817	93.059	0.322562	0.624803	0.158666	0.167612	0.321464	0.628434	0.282623	0.572624	0.279275	0.563624	0.288627	0.594581
Erebia neoridas	random	t-1	NA	NA	NA	postFP	75.8444	69.4302	75.7726	79.7536	76.1987	73.4124	0.124768	0.124768	0.24156	0.247262	0.116937	0.116937	0.0767145	0.0767145	0.0873332	0.0873332	0.134967	0.134967
Erebia neoridas	random	t-1	NA	NA	NA	preFP	75.7561	71.0287	74.6783	79.0948	84.4507	85.0172	0.0602919	0.0602919	0.209014	0.209014	0.195258	0.195258	0.0740318	0.0740318	0.103967	0.103967	0.0701768	0.0701768
Erynnis tages	random	t	551.975	0.113432	0.197871	NA	NA	NA	NA	NA	NA	NA	NA	NA	NA	NA	NA	NA	NA	NA	NA	NA	NA	NA
Erynnis tages	random	t	NA	NA	NA	FP	580.975	580.147	582.855	579.963	578.519	582.504	0.0844174	0.245329	0.0945353	0.250625	0.0876544	0.229766	0.0851252	0.223855	0.0911788	0.210004	0.0889053	0.27455
Erynnis tages	random	t	NA	NA	NA	OW	588.525	594.855	598.338	593.345	600.561	598.255	0.0920925	0.0920925	0.0577326	0.0577326	0.054861	0.054861	0.0601206	0.0601206	0.0501901	0.0501901	0.0645695	0.0645695
Erynnis tages	random	t	NA	NA	NA	preFP	561.279	563.315	567.084	568.126	565.027	566.493	0.0809603	0.141968	0.0794492	0.166222	0.0722198	0.142934	0.0722282	0.135733	0.0835433	0.167425	0.0736403	0.142627
Erynnis tages	random	t-1	NA	NA	NA	FP	560.159	561.284	563.922	561.078	560.827	563.35	0.124394	0.216176	0.134954	0.254204	0.0834483	0.109639	0.0894984	0.125043	0.0709997	0.0709997	0.123343	0.228032
Erynnis tages	random	t-1	NA	NA	NA	OW	565.929	574.762	579.12	572.465	580.19	578.597	0.107947	0.107947	0.0639977	0.0639977	0.0764747	0.102235	0.0695749	0.0695749	0.0810082	0.114227	0.0690195	0.0690195
Erynnis tages	random	t-1	NA	NA	NA	postFP	558.185	559.19	557.141	564.774	561.375	565.369	0.107306	0.15522	0.136164	0.251126	0.0931916	0.0931916	0.123307	0.229182	0.12019	0.199522	0.130716	0.252289
Erynnis tages	random	t-1	NA	NA	NA	preFP	558.036	559.117	564.018	565.697	559.714	562.481	0.1288	0.217075	0.14368	0.284289	0.104344	0.173198	0.12112	0.219114	0.149627	0.280071	0.151144	0.30402
Euchloe crameri	random	t	657.031	0.0477109	0.0566164	NA	NA	NA	NA	NA	NA	NA	NA	NA	NA	NA	NA	NA	NA	NA	NA	NA	NA	NA
Euchloe crameri	random	t	NA	NA	NA	FP	687.665	694.157	698.804	698.973	701.752	700.892	0.106308	0.191201	0.0758617	0.152062	0.0763773	0.143071	0.0785082	0.149735	0.0700472	0.139086	0.070229	0.139762
Euchloe crameri	random	t	NA	NA	NA	OW	668.652	663.949	668.006	666.632	668.595	667.352	0.0482245	0.0563904	0.054081	0.0615905	0.0530135	0.0576933	0.0485193	0.0548599	0.0505437	0.0597684	0.0492806	0.0575052
Euchloe crameri	random	t	NA	NA	NA	preFP	678.805	678.088	680.783	685.937	685.177	683.51	0.198479	0.349856	0.203398	0.375799	0.17062	0.293604	0.165764	0.296157	0.156243	0.281347	0.153957	0.273836
Euchloe crameri	random	t-1	NA	NA	NA	FP	669.547	677.808	681.294	684.004	684.497	683.115	0.105167	0.105167	0.0702145	0.0702145	0.0761401	0.0761401	0.0679017	0.0679017	0.0682674	0.0682674	0.0699461	0.0699461
Euchloe crameri	random	t-1	NA	NA	NA	OW	681.581	679.589	682.017	675.297	679.447	676.272	0.0716148	0.0716148	0.0685042	0.0685042	0.0737361	0.0737361	0.0867382	0.0867382	0.0803708	0.0803708	0.0860245	0.0860245
Euchloe crameri	random	t-1	NA	NA	NA	postFP	672.85	670.769	684.856	685.75	677.585	677.591	0.0892677	0.0892677	0.0970947	0.101584	0.0678144	0.0678144	0.0699736	0.0699736	0.0920723	0.0920723	0.0933749	0.0933749
Euchloe crameri	random	t-1	NA	NA	NA	preFP	683.242	680.131	679.884	682.483	680.716	679.898	0.0719019	0.0719019	0.0676921	0.0676921	0.0804178	0.0804178	0.0758534	0.0758534	0.0726306	0.0726306	0.0719872	0.0719872
Eumedonia eumedon	random	t	301.531	0.0652511	0.0687351	NA	NA	NA	NA	NA	NA	NA	NA	NA	NA	NA	NA	NA	NA	NA	NA	NA	NA	NA
Eumedonia eumedon	random	t	NA	NA	NA	FP	287.417	282.883	285.778	287.305	282.017	283.138	0.184876	0.184876	0.167158	0.167158	0.169133	0.169133	0.159302	0.159302	0.157586	0.157586	0.131484	0.131484
Eumedonia eumedon	random	t	NA	NA	NA	OW	300.829	297.384	295.606	293.979	294.315	292.957	0.0994827	0.0994827	0.0751693	0.0751693	0.101419	0.101419	0.0765345	0.0765345	0.0732322	0.0732322	0.0753824	0.0753824
Eumedonia eumedon	random	t	NA	NA	NA	preFP	300.276	294.401	295.367	297.585	296.869	294.981	0.170435	0.170435	0.169575	0.169575	0.20139	0.20139	0.182873	0.182873	0.169989	0.169989	0.172392	0.172392
Eumedonia eumedon	random	t-1	NA	NA	NA	FP	292.37	284.997	294.217	294.762	290.062	288.399	0.147687	0.147687	0.156979	0.156979	0.0960079	0.0960079	0.0955185	0.0955185	0.0875776	0.0875776	0.0887535	0.0887535
Eumedonia eumedon	random	t-1	NA	NA	NA	OW	291.541	291.528	294.49	290.615	290.228	289.173	0.176267	0.176267	0.120156	0.120156	0.0976431	0.0976431	0.0961252	0.0961252	0.100342	0.100342	0.0993131	0.0993131
Eumedonia eumedon	random	t-1	NA	NA	NA	postFP	293.4	288.801	295.287	294.855	292.561	290.631	0.0835915	0.0835915	0.0719061	0.0719061	0.0864449	0.0864449	0.0834831	0.0834831	0.120375	0.120375	0.123773	0.123773
Eumedonia eumedon	random	t-1	NA	NA	NA	preFP	296.243	290.372	296.576	296.862	293.621	291.26	0.0903241	0.0903241	0.0893414	0.0893414	0.0702382	0.0702382	0.0694742	0.0694742	0.0816573	0.0816573	0.0892285	0.0892285
Euphydryas aurinia	random	t	686.945	0.0616573	0.0898306	NA	NA	NA	NA	NA	NA	NA	NA	NA	NA	NA	NA	NA	NA	NA	NA	NA	NA	NA
Euphydryas aurinia	random	t	NA	NA	NA	FP	655.385	651.651	650.868	655.539	655.745	653.707	0.0736996	0.0736996	0.0760476	0.0760476	0.0756746	0.0756746	0.0696776	0.0696776	0.0645692	0.0645692	0.0668366	0.0668366
Euphydryas aurinia	random	t	NA	NA	NA	OW	693.945	693.419	687.991	695.674	695.57	698.836	0.0288028	0.0545559	0.0227173	0.0588784	0.0578945	0.0738781	0.0165108	0.0517419	0.0275445	0.0633177	0.010243	0.0390423
Euphydryas aurinia	random	t	NA	NA	NA	preFP	634.633	635.412	629.976	636.061	638.239	637.091	0.104081	0.104081	0.0966656	0.0966656	0.124997	0.124997	0.111905	0.111905	0.109229	0.109229	0.108253	0.108253
Euphydryas aurinia	random	t-1	NA	NA	NA	FP	632.237	633.385	630.725	635.653	635.374	633.74	0.115722	0.115722	0.0971883	0.0971883	0.104594	0.104594	0.0979558	0.0979558	0.0950955	0.0950955	0.0955485	0.0955485
Euphydryas aurinia	random	t-1	NA	NA	NA	OW	677.407	684.111	670.86	683.455	684.666	686.707	0.127797	0.127797	0.0924371	0.0924371	0.156541	0.156541	0.0986789	0.0986789	0.103047	0.103047	0.0936567	0.0936567
Euphydryas aurinia	random	t-1	NA	NA	NA	postFP	633.684	635.46	625.505	632.455	627.694	629.981	0.0964973	0.0964973	0.0921156	0.0921156	0.139343	0.139343	0.121094	0.121094	0.138527	0.138527	0.12601	0.12601
Euphydryas aurinia	random	t-1	NA	NA	NA	preFP	630.189	633.292	622.861	635.506	633.176	632.776	0.110943	0.110943	0.0935902	0.0935902	0.142795	0.142795	0.102205	0.102205	0.118652	0.118652	0.114535	0.114535
Euphydryas desfontainii	random	t	94.6593	0.201158	0.315792	NA	NA	NA	NA	NA	NA	NA	NA	NA	NA	NA	NA	NA	NA	NA	NA	NA	NA	NA
Euphydryas desfontainii	random	t	NA	NA	NA	FP	100.674	95.448	103.813	105.439	99.4946	97.8678	0.238918	0.302227	0.232838	0.336701	0.232846	0.358893	0.208355	0.343283	0.225373	0.368394	0.2187	0.351719
Euphydryas desfontainii	random	t	NA	NA	NA	OW	114.401	110.285	113.594	107.217	112.764	111.376	0.247225	0.247225	0.285329	0.312988	0.25958	0.25958	0.338677	0.383574	0.283111	0.297645	0.265787	0.269227
Euphydryas desfontainii	random	t	NA	NA	NA	preFP	104.986	102.435	110.616	111.854	111.704	110.285	0.181757	0.274436	0.208838	0.430026	0.0897705	0.205191	0.103289	0.244575	0.090598	0.179317	0.0899809	0.18586
Euphydryas desfontainii	random	t-1	NA	NA	NA	FP	102.65	96.9926	103.809	105.631	99.6174	97.822	0.182791	0.235904	0.185542	0.262919	0.226379	0.329483	0.195073	0.291353	0.217188	0.333664	0.21234	0.315952
Euphydryas desfontainii	random	t-1	NA	NA	NA	OW	119.138	118.444	121.499	118.792	121.346	120.045	0.226527	0.272801	0.224512	0.381039	0.181243	0.226901	0.143495	0.189696	0.178868	0.235578	0.173235	0.227699
Euphydryas desfontainii	random	t-1	NA	NA	NA	postFP	98.8964	94.7111	103.045	102.3	100.787	99.8084	0.169384	0.238935	0.179863	0.26395	0.185433	0.262715	0.195783	0.24343	0.21197	0.312318	0.231995	0.358012
Euphydryas desfontainii	random	t-1	NA	NA	NA	preFP	99.042	94.7695	102.115	103.116	103.858	102.35	0.210526	0.276555	0.224826	0.310128	0.176625	0.253686	0.18057	0.255229	0.169944	0.242626	0.170284	0.243982
Euphydryas maturna	random	t	141.685	0.0766313	0.0886859	NA	NA	NA	NA	NA	NA	NA	NA	NA	NA	NA	NA	NA	NA	NA	NA	NA	NA	NA
Euphydryas maturna	random	t	NA	NA	NA	FP	114.853	108.889	114.914	113.53	106.682	105.466	0.268792	0.43653	0.264407	0.437481	0.267745	0.416165	0.285771	0.452284	0.263988	0.435016	0.262425	0.439681
Euphydryas maturna	random	t	NA	NA	NA	OW	148.12	140.005	144.042	136.592	137.311	135.141	0.0591245	0.0591245	0.10126	0.121981	0.0574573	0.0574573	0.126097	0.193872	0.106548	0.147826	0.138704	0.229369
Euphydryas maturna	random	t	NA	NA	NA	preFP	128.791	120.952	127.18	128.442	125.556	123.612	0.025226	0.0928374	0.0697323	0.18724	0.0190492	0.0621574	0.0172555	0.0615016	0.0131704	0.0520694	0.0185937	0.0447706
Euphydryas maturna	random	t-1	NA	NA	NA	FP	125.225	118.964	122.317	124.969	116.225	114.504	0.0896918	0.0896918	0.0882721	0.0882721	0.146421	0.146421	0.104418	0.104418	0.0998567	0.0998567	0.106103	0.106103
Euphydryas maturna	random	t-1	NA	NA	NA	OW	142.786	135.536	138.762	133.324	132.924	130.901	0.101115	0.123625	0.126353	0.161937	0.0829621	0.0832513	0.111545	0.14491	0.120194	0.154904	0.134379	0.175709
Euphydryas maturna	random	t-1	NA	NA	NA	postFP	122.325	115.878	122.619	121.64	122.722	119.616	0.0979662	0.0979662	0.107872	0.107872	0.109687	0.109687	0.118137	0.119795	0.125418	0.125418	0.154968	0.154968
Euphydryas maturna	random	t-1	NA	NA	NA	preFP	123.722	116.305	123.681	123.073	118.057	116.271	0.115863	0.115863	0.145062	0.145062	0.0867528	0.0867528	0.116571	0.116571	0.164265	0.188504	0.158015	0.168408
Favonius quercus	random	t	671.099	0.053094	0.053094	NA	NA	NA	NA	NA	NA	NA	NA	NA	NA	NA	NA	NA	NA	NA	NA	NA	NA	NA
Favonius quercus	random	t	NA	NA	NA	FP	709.648	712.074	707.776	710.096	710.758	711.059	0.0845609	0.0845609	0.0664098	0.0664098	0.0942654	0.0942654	0.0830491	0.0830491	0.0658295	0.0658295	0.0607822	0.0607822
Favonius quercus	random	t	NA	NA	NA	OW	819.554	820.28	820.328	815.364	820.406	816.873	0.024832	0.024832	0.0184577	0.0184577	0.020119	0.020119	0.0258262	0.0258262	0.0196692	0.0196692	0.0314876	0.0314876
Favonius quercus	random	t	NA	NA	NA	preFP	673.487	673.072	677.006	673.698	682.929	682.259	0.0714072	0.0714072	0.0829961	0.0829961	0.0761506	0.0761506	0.0929762	0.0929762	0.0591467	0.0591467	0.0587713	0.0587713
Favonius quercus	random	t-1	NA	NA	NA	FP	704.676	701.757	702.204	698.429	689.78	696.682	0.0822077	0.0822077	0.0866034	0.0866034	0.0944252	0.0944252	0.108408	0.108408	0.129526	0.129526	0.0979958	0.0979958
Favonius quercus	random	t-1	NA	NA	NA	OW	789.035	788.433	785.571	785.035	789.812	788.212	0.147013	0.173699	0.12933	0.140379	0.14569	0.161587	0.129347	0.139074	0.134495	0.153683	0.13333	0.147596
Favonius quercus	random	t-1	NA	NA	NA	postFP	702.769	699.236	703.521	698.836	702.451	700.299	0.0823035	0.0823035	0.093269	0.093269	0.0854669	0.0854669	0.116538	0.116538	0.0859079	0.0859079	0.0941056	0.0941056
Favonius quercus	random	t-1	NA	NA	NA	preFP	690.789	692.391	692.489	688.228	700.823	700.592	0.118582	0.118582	0.12152	0.12152	0.130353	0.130353	0.149918	0.149918	0.104515	0.104515	0.102356	0.102356
Glaucopsyche alexis	random	t	365.18	0.131001	0.151539	NA	NA	NA	NA	NA	NA	NA	NA	NA	NA	NA	NA	NA	NA	NA	NA	NA	NA	NA
Glaucopsyche alexis	random	t	NA	NA	NA	FP	354.567	344.928	353.091	354.189	353.885	351.218	0.105591	0.124569	0.131523	0.131523	0.0875186	0.0907182	0.0929492	0.0929492	0.0885932	0.0885932	0.0951847	0.0951847
Glaucopsyche alexis	random	t	NA	NA	NA	OW	361.155	358.712	361.441	358.002	361.037	359.745	0.0804994	0.0804994	0.0986057	0.0986057	0.0779335	0.0779335	0.0769076	0.0769076	0.0730132	0.0730132	0.0715475	0.0715475
Glaucopsyche alexis	random	t	NA	NA	NA	preFP	348.836	344.782	349.485	343.926	350.841	349.07	0.0996783	0.182919	0.116605	0.160243	0.109132	0.203532	0.150773	0.238741	0.0986143	0.192446	0.099916	0.193243
Glaucopsyche alexis	random	t-1	NA	NA	NA	FP	346.961	338.1	342.887	345.401	344.674	342.311	0.112023	0.112023	0.136264	0.136264	0.116714	0.116714	0.11231	0.11231	0.111145	0.111145	0.115367	0.115367
Glaucopsyche alexis	random	t-1	NA	NA	NA	OW	350.017	347.056	350.809	344.201	350.091	348.631	0.119336	0.119336	0.140308	0.140308	0.113257	0.113257	0.134743	0.134743	0.110789	0.110789	0.110591	0.110591
Glaucopsyche alexis	random	t-1	NA	NA	NA	postFP	340.229	339.047	341.282	347.971	346.132	344.557	0.144372	0.155705	0.147076	0.147076	0.157538	0.157538	0.13174	0.13174	0.121231	0.121231	0.125216	0.125216
Glaucopsyche alexis	random	t-1	NA	NA	NA	preFP	341.432	339.164	344.406	335.895	341.803	341.717	0.131903	0.131903	0.15027	0.15027	0.118208	0.118208	0.183619	0.183619	0.137703	0.137703	0.127019	0.127019
Glaucopsyche melanops	random	t	464.114	0.0153752	0.0153752	NA	NA	NA	NA	NA	NA	NA	NA	NA	NA	NA	NA	NA	NA	NA	NA	NA	NA	NA
Glaucopsyche melanops	random	t	NA	NA	NA	FP	471.447	468.172	473.647	477.042	474.719	473.442	0.0275018	0.0275018	0.0289243	0.0289243	0.0208478	0.0208478	0.0182729	0.0182729	0.0160444	0.0160444	0.0156383	0.0156383
Glaucopsyche melanops	random	t	NA	NA	NA	OW	486.455	487.649	485.444	483.467	489.084	486.991	0.0340762	0.0410972	0.0274165	0.0820169	0.0458377	0.0550737	0.0430524	0.0729833	0.0219345	0.032037	0.0245856	0.03439
Glaucopsyche melanops	random	t	NA	NA	NA	preFP	496.99	496.124	495.969	498.802	500.089	498.65	0.0416016	0.0416016	0.0306854	0.0306854	0.0427355	0.0427355	0.0312106	0.0312106	0.0192411	0.0192411	0.019345	0.019345
Glaucopsyche melanops	random	t-1	NA	NA	NA	FP	484.014	482.311	486.221	490.194	486.751	485.917	0.037597	0.037597	0.0309321	0.0309321	0.0309809	0.0309809	0.0254368	0.0254368	0.0290324	0.0290324	0.0263339	0.0263339
Glaucopsyche melanops	random	t-1	NA	NA	NA	OW	483.556	484.578	483.317	482.902	487.803	485.724	0.0465578	0.0465578	0.0331983	0.0331983	0.0541143	0.0541143	0.0399947	0.0399947	0.0257597	0.0257597	0.0283131	0.0283131
Glaucopsyche melanops	random	t-1	NA	NA	NA	postFP	481.354	481.983	486.66	491.324	488.62	487.247	0.0452728	0.0452728	0.0328797	0.0328797	0.0447671	0.0447671	0.0203797	0.0203797	0.024724	0.024724	0.0256733	0.0256733
Glaucopsyche melanops	random	t-1	NA	NA	NA	preFP	484.869	485.492	483.447	484.646	485.042	483.994	0.0401589	0.0401589	0.0215032	0.0215032	0.0433406	0.0433406	0.0402039	0.0402039	0.032943	0.032943	0.0310259	0.0310259
Gonepteryx cleopatra	random	t	1134.92	0.030623	0.030623	NA	NA	NA	NA	NA	NA	NA	NA	NA	NA	NA	NA	NA	NA	NA	NA	NA	NA	NA
Gonepteryx cleopatra	random	t	NA	NA	NA	FP	1192.74	1190.92	1199.65	1202.64	1202.76	1200.34	0.0649831	0.0923189	0.0650236	0.0995206	0.0502665	0.0719206	0.0532665	0.0811602	0.0514697	0.0776619	0.0512792	0.0708141
Gonepteryx cleopatra	random	t	NA	NA	NA	OW	1169.6	1167.81	1173.45	1170.21	1170.38	1170.58	0.0623911	0.0749598	0.0676865	0.0855448	0.0575053	0.0690701	0.0617025	0.0754241	0.063967	0.0775201	0.0618152	0.0756588
Gonepteryx cleopatra	random	t	NA	NA	NA	preFP	1147.17	1136.32	1147.7	1148.98	1147.37	1149.85	0.0346575	0.0346575	0.0495917	0.0495917	0.0340418	0.0340418	0.0313689	0.0313689	0.0357488	0.0357488	0.0306913	0.0306913
Gonepteryx cleopatra	random	t-1	NA	NA	NA	FP	1157.46	1154.14	1167.02	1152.45	1168.17	1168.3	0.0765495	0.0765495	0.0756759	0.0756759	0.0603516	0.0603516	0.0902169	0.0902169	0.0621314	0.0621314	0.0612568	0.0612568
Gonepteryx cleopatra	random	t-1	NA	NA	NA	OW	1177.48	1179.71	1183.33	1179.41	1174.49	1178.77	0.0663647	0.0663647	0.0615505	0.0615505	0.0586473	0.0586473	0.062357	0.062357	0.073728	0.073728	0.0641283	0.0641283
Gonepteryx cleopatra	random	t-1	NA	NA	NA	postFP	1160.78	1166.97	1169.59	1165.16	1164.93	1163.74	0.0709498	0.0709498	0.0575414	0.0575414	0.0572975	0.0572975	0.064571	0.064571	0.0638335	0.0638335	0.0658592	0.0658592
Gonepteryx cleopatra	random	t-1	NA	NA	NA	preFP	1166.44	1160.82	1163.92	1167.35	1164.96	1167.54	0.0601788	0.0601788	0.0655373	0.0655373	0.0649848	0.0649848	0.0585678	0.0585678	0.0642202	0.0642202	0.0591357	0.0591357
Gonepteryx rhamni	random	t	2197.84	0.025632	0.0349366	NA	NA	NA	NA	NA	NA	NA	NA	NA	NA	NA	NA	NA	NA	NA	NA	NA	NA	NA
Gonepteryx rhamni	random	t	NA	NA	NA	FP	2210.6	2210.31	2206.83	2216.75	2211.24	2213.13	0.0270058	0.0367993	0.0267465	0.0372793	0.033687	0.0450593	0.0287082	0.0409757	0.0313705	0.0436765	0.030374	0.0442315
Gonepteryx rhamni	random	t	NA	NA	NA	OW	2359.31	2354.09	2360.61	2357.11	2362.39	2362.86	0.0329719	0.040997	0.0368672	0.0432574	0.0299216	0.0349386	0.028503	0.028503	0.0291243	0.0385094	0.0277552	0.0339999
Gonepteryx rhamni	random	t	NA	NA	NA	preFP	2338.51	2337.88	2336.3	2339.65	2336.86	2336.69	0.0309358	0.0309358	0.0317234	0.0338404	0.0328434	0.0344528	0.0290618	0.0296497	0.0301211	0.0301575	0.0293421	0.0293421
Gonepteryx rhamni	random	t-1	NA	NA	NA	FP	2282.07	2281.96	2277.12	2290.38	2273.01	2274.43	0.0392	0.0392	0.03869	0.03869	0.0463835	0.0463835	0.0379909	0.0379909	0.0514223	0.0514223	0.0503194	0.0503194
Gonepteryx rhamni	random	t-1	NA	NA	NA	OW	2294.96	2290.47	2292.35	2290.89	2293.03	2289.68	0.0403507	0.0403507	0.0437215	0.0437215	0.0418075	0.0418075	0.0402	0.0402	0.0404787	0.0404787	0.043706	0.043706
Gonepteryx rhamni	random	t-1	NA	NA	NA	postFP	2263.78	2276.66	2283.78	2288.76	2279.97	2283.47	0.0567846	0.0567846	0.0469798	0.0469798	0.0403917	0.0403917	0.037704	0.037704	0.0432697	0.0432697	0.0401027	0.0401027
Gonepteryx rhamni	random	t-1	NA	NA	NA	preFP	2285.56	2283.85	2278.36	2286.26	2282.88	2282.42	0.0385838	0.0385838	0.0395789	0.0395789	0.0444285	0.0444285	0.0369173	0.0369173	0.0386947	0.0386947	0.0382085	0.0382085
Hamearis lucina	random	t	139.754	0.25642	0.324992	NA	NA	NA	NA	NA	NA	NA	NA	NA	NA	NA	NA	NA	NA	NA	NA	NA	NA	NA
Hamearis lucina	random	t	NA	NA	NA	FP	87.7506	87.4229	90.7933	94.012	82.95	81.2395	0.348243	0.348243	0.261531	0.261531	0.263097	0.263097	0.240704	0.240704	0.338794	0.338794	0.341713	0.341713
Hamearis lucina	random	t	NA	NA	NA	OW	148.011	144.198	141.692	144.341	147.553	148.628	0.0795666	0.115257	0.0720337	0.163861	0.214058	0.214058	0.0616069	0.139391	0.0879987	0.168778	0.0811923	0.212545
Hamearis lucina	random	t	NA	NA	NA	preFP	95.5779	92.3351	96.8807	97.2502	97.5837	94.8076	0.0244092	0.0244092	0.0336592	0.0336592	0.0510932	0.0510932	0.0129227	0.0129227	0.0352881	0.0352881	0.0274768	0.0274768
Hamearis lucina	random	t-1	NA	NA	NA	FP	92.7298	91.1652	93.7202	95.9495	86.8088	84.1562	0.314144	0.314144	0.257814	0.257814	0.281324	0.281324	0.285974	0.285974	0.332553	0.332553	0.358386	0.358386
Hamearis lucina	random	t-1	NA	NA	NA	OW	132.189	129.743	127.927	126.252	134.033	132.716	0.257073	0.263568	0.245018	0.31399	0.333246	0.333246	0.275261	0.275261	0.241063	0.299938	0.249214	0.275618
Hamearis lucina	random	t-1	NA	NA	NA	postFP	93.9736	90.7113	96.8975	90.5298	94.0359	93.0577	0.239781	0.239781	0.266452	0.266452	0.253281	0.253281	0.328922	0.328922	0.339323	0.339323	0.315197	0.315197
Hamearis lucina	random	t-1	NA	NA	NA	preFP	94.0896	91.3445	96.4454	95.4167	95.0928	92.6113	0.243729	0.243729	0.237256	0.237256	0.235908	0.235908	0.244234	0.244234	0.2795	0.2795	0.265562	0.265562
Hesperia comma	random	t	309.009	0.0635721	0.0635721	NA	NA	NA	NA	NA	NA	NA	NA	NA	NA	NA	NA	NA	NA	NA	NA	NA	NA	NA
Hesperia comma	random	t	NA	NA	NA	FP	316.887	316.664	318.231	320.525	319.338	318.764	0.0846251	0.0846251	0.0648776	0.0648794	0.0789961	0.0789961	0.0645085	0.0645085	0.0630662	0.0630662	0.065365	0.065365
Hesperia comma	random	t	NA	NA	NA	OW	401.991	401.777	398.735	401.267	394.235	403.762	0.0724896	0.0933668	0.0732528	0.117484	0.0891712	0.10413	0.0533071	0.0787607	0.115068	0.115068	0.063334	0.0896955
Hesperia comma	random	t	NA	NA	NA	preFP	328.669	328.831	331.582	330.842	336.616	335.696	0.0573124	0.0573124	0.0910397	0.111315	0.073343	0.073343	0.077329	0.077329	0.0623198	0.0623198	0.0682017	0.0682017
Hesperia comma	random	t-1	NA	NA	NA	FP	325.606	327.828	331.845	332.144	329.787	330.425	0.100016	0.100016	0.0600773	0.0600773	0.053564	0.053564	0.0558355	0.0558355	0.0643051	0.0643051	0.0563408	0.0563408
Hesperia comma	random	t-1	NA	NA	NA	OW	394.01	396.182	392.226	390.434	390.463	394.254	0.0816383	0.0816383	0.0549986	0.0549986	0.0904085	0.0904085	0.0790004	0.0790004	0.103624	0.103624	0.0792105	0.0792105
Hesperia comma	random	t-1	NA	NA	NA	postFP	328.682	327.928	327.803	325.193	326.027	319.729	0.070309	0.070309	0.059422	0.059422	0.0878932	0.0878932	0.10865	0.10865	0.083882	0.083882	0.125182	0.125182
Hesperia comma	random	t-1	NA	NA	NA	preFP	325.592	325.789	327.9	325.606	332.756	333.602	0.0561571	0.0561571	0.0719788	0.0719788	0.0772633	0.0772633	0.0940296	0.0940296	0.0677772	0.0677772	0.0587411	0.0587411
Hipparchia fagi	random	t	224.429	0.0659067	0.108797	NA	NA	NA	NA	NA	NA	NA	NA	NA	NA	NA	NA	NA	NA	NA	NA	NA	NA	NA
Hipparchia fagi	random	t	NA	NA	NA	FP	246.037	244.471	251.184	253.403	246.476	245.701	0.0857018	0.124642	0.0841404	0.138679	0.0656806	0.108943	0.0675817	0.113864	0.076215	0.118202	0.073355	0.120386
Hipparchia fagi	random	t	NA	NA	NA	OW	232.667	230.363	230.822	231.544	235.137	233.841	0.124779	0.185877	0.124202	0.209273	0.155976	0.248558	0.107677	0.177883	0.10929	0.190098	0.108646	0.183101
Hipparchia fagi	random	t	NA	NA	NA	preFP	234.622	234.031	239.147	239.615	243.473	242.365	0.0878449	0.237464	0.0783695	0.247649	0.0783032	0.252383	0.0836527	0.263547	0.0761727	0.241601	0.0733153	0.241276
Hipparchia fagi	random	t-1	NA	NA	NA	FP	235.773	234.05	239.426	241.79	235.278	234.778	0.0908275	0.110544	0.0842636	0.108187	0.0783436	0.0921972	0.0834558	0.105028	0.0863209	0.102947	0.080604	0.0993676
Hipparchia fagi	random	t-1	NA	NA	NA	OW	238.795	237.407	237.676	237.499	240.607	239.599	0.0900078	0.0920676	0.0797969	0.0871755	0.127033	0.157292	0.0737604	0.0771803	0.0827256	0.0938979	0.0782444	0.0866933
Hipparchia fagi	random	t-1	NA	NA	NA	postFP	238.988	234.299	238.877	238.674	236.303	234.586	0.0791598	0.0952013	0.107457	0.14772	0.0838086	0.102035	0.096407	0.127712	0.0794166	0.0961135	0.0803532	0.0951511
Hipparchia fagi	random	t-1	NA	NA	NA	preFP	232.699	232.387	236.879	237.719	238.3	236.446	0.0912448	0.101482	0.0872636	0.105882	0.0849074	0.0992908	0.101448	0.137276	0.100934	0.103352	0.105423	0.110212
Hipparchia fidia	random	t	607.367	0.0900961	0.105077	NA	NA	NA	NA	NA	NA	NA	NA	NA	NA	NA	NA	NA	NA	NA	NA	NA	NA	NA
Hipparchia fidia	random	t	NA	NA	NA	FP	619.763	614.932	623.828	627.576	621.744	620.414	0.0396048	0.0396048	0.0462645	0.0462645	0.0320513	0.0320513	0.0233891	0.0233891	0.0291978	0.0291978	0.0315612	0.0315612
Hipparchia fidia	random	t	NA	NA	NA	OW	580.824	588.156	570.912	589.015	590.798	589.129	0.105249	0.136065	0.0705464	0.110534	0.159769	0.217081	0.0667206	0.102127	0.0636527	0.0868183	0.0643297	0.0862498
Hipparchia fidia	random	t	NA	NA	NA	preFP	588.451	588.158	591.2	595.071	597.047	597.02	0.102871	0.18549	0.100137	0.195715	0.10841	0.184196	0.10102	0.185442	0.0999029	0.182126	0.0986489	0.184475
Hipparchia fidia	random	t-1	NA	NA	NA	FP	600.173	596.571	597.37	604.482	595.3	594.601	0.0902091	0.106382	0.0929239	0.110999	0.113791	0.133804	0.0929242	0.113805	0.110595	0.12959	0.109591	0.127649
Hipparchia fidia	random	t-1	NA	NA	NA	OW	600.978	605.132	602.661	606.66	607.867	608.006	0.107901	0.109564	0.104164	0.131175	0.125036	0.148022	0.0892149	0.103634	0.103839	0.127589	0.0889284	0.103015
Hipparchia fidia	random	t-1	NA	NA	NA	postFP	582.297	597.019	594.232	599.053	599.416	595.065	0.146785	0.146785	0.0957532	0.117803	0.110483	0.110483	0.10847	0.132777	0.104377	0.129007	0.109624	0.12433
Hipparchia fidia	random	t-1	NA	NA	NA	preFP	594.415	594.155	593.991	601.331	603.195	603.693	0.104856	0.12763	0.10346	0.129122	0.12428	0.144126	0.096344	0.111664	0.103448	0.128364	0.0999172	0.127053
Hipparchia hermione	random	t	203.723	0.101125	0.186594	NA	NA	NA	NA	NA	NA	NA	NA	NA	NA	NA	NA	NA	NA	NA	NA	NA	NA	NA
Hipparchia hermione	random	t	NA	NA	NA	FP	158.919	156.074	161.914	157.327	155.524	154.98	0.0580158	0.0580158	0.0535884	0.0535884	0.0517254	0.0517254	0.0538091	0.0538091	0.0618799	0.0618799	0.051551	0.051551
Hipparchia hermione	random	t	NA	NA	NA	OW	188.792	186.755	190.268	185.226	189.929	189.142	0.0190603	0.0190603	0.0145969	0.0145969	0.0108874	0.0108874	0.00934278	0.00934278	0.0151703	0.0151703	0.00750737	0.00750737
Hipparchia hermione	random	t	NA	NA	NA	preFP	159.831	160.567	167.46	165.359	170.157	169.666	0.0641377	0.0641377	0.0627712	0.0627712	0.0172878	0.0172878	0.0307905	0.0307905	0.0252046	0.0252046	0.0280869	0.0280869
Hipparchia hermione	random	t-1	NA	NA	NA	FP	150.857	148.037	154.781	149.405	146.631	147.525	0.0406585	0.0406585	0.035809	0.035809	0.0209465	0.0209465	0.0343875	0.0343875	0.056225	0.056225	0.0254136	0.0254136
Hipparchia hermione	random	t-1	NA	NA	NA	OW	203.382	201.562	198.815	199.901	205.28	204.92	0.122064	0.211044	0.150739	0.29158	0.132866	0.154818	0.0950311	0.160979	0.10567	0.189446	0.0959701	0.17745
Hipparchia hermione	random	t-1	NA	NA	NA	postFP	150.247	146.957	148.457	144.222	149.124	146.883	0.0399019	0.0399019	0.0557959	0.0557959	0.0604558	0.0604558	0.131761	0.131761	0.0371596	0.0371596	0.0548502	0.0548502
Hipparchia hermione	random	t-1	NA	NA	NA	preFP	140.84	147.048	146.523	150.276	155.234	154.785	0.115052	0.115052	0.0391986	0.0391986	0.0969448	0.0969448	0.0290724	0.0290724	0.02118	0.02118	0.0234579	0.0234579
Hipparchia semele	random	t	510.321	0.0740367	0.11858	NA	NA	NA	NA	NA	NA	NA	NA	NA	NA	NA	NA	NA	NA	NA	NA	NA	NA	NA
Hipparchia semele	random	t	NA	NA	NA	FP	523.848	523.1	513.526	522.954	519.243	524.267	0.0754563	0.119814	0.0822341	0.136942	0.129791	0.178187	0.090295	0.141019	0.0998956	0.153942	0.076735	0.124672
Hipparchia semele	random	t	NA	NA	NA	OW	532.294	530.393	532.499	532.324	533.783	534.977	0.069034	0.0889246	0.0556395	0.0556395	0.0836269	0.117681	0.0718329	0.107742	0.0693349	0.0905841	0.0709632	0.107917
Hipparchia semele	random	t	NA	NA	NA	preFP	525.175	526.201	530.034	529.577	531.284	531.948	0.0615358	0.0615358	0.0538242	0.0538242	0.0651672	0.0651672	0.0536367	0.0536367	0.0660483	0.0660483	0.0642075	0.0642075
Hipparchia semele	random	t-1	NA	NA	NA	FP	519.129	520.04	513.527	518.672	513.615	520.154	0.0645419	0.0702804	0.0684522	0.0846695	0.100622	0.107442	0.0803913	0.0948952	0.0940244	0.104315	0.0643512	0.0727837
Hipparchia semele	random	t-1	NA	NA	NA	OW	533.749	531.098	535.309	531.487	533.023	534.083	0.0611237	0.0611237	0.075717	0.090634	0.0614432	0.0614432	0.0720143	0.0791807	0.0704618	0.0704618	0.070737	0.0765758
Hipparchia semele	random	t-1	NA	NA	NA	postFP	520.811	518.126	521.433	518.32	514.345	516.304	0.0620634	0.0641657	0.0903397	0.123328	0.063914	0.0713149	0.067146	0.067146	0.0960064	0.109732	0.0890091	0.104087
Hipparchia semele	random	t-1	NA	NA	NA	preFP	515.018	517.454	518.611	521.098	522.633	523.032	0.0720562	0.0735646	0.0744361	0.0939048	0.0901646	0.10141	0.0607951	0.0667976	0.0811648	0.094721	0.0828241	0.0983592
Hipparchia statilinus	random	t	649.66	0.0650078	0.092394	NA	NA	NA	NA	NA	NA	NA	NA	NA	NA	NA	NA	NA	NA	NA	NA	NA	NA	NA
Hipparchia statilinus	random	t	NA	NA	NA	FP	625.844	635.173	641.221	643.539	639.745	638.776	0.128964	0.128964	0.0906389	0.0906389	0.0682703	0.0682703	0.076671	0.076671	0.0716901	0.0716901	0.0735582	0.0735582
Hipparchia statilinus	random	t	NA	NA	NA	OW	667.495	667.902	671.377	665.573	670.722	668.742	0.0638699	0.06387	0.0697159	0.0835416	0.0542658	0.0542658	0.0646366	0.0646366	0.0542804	0.0542804	0.0562063	0.0562063
Hipparchia statilinus	random	t	NA	NA	NA	preFP	616.835	619.147	615.988	625.791	622.02	622.747	0.134685	0.222878	0.129847	0.21622	0.147524	0.225335	0.131513	0.225821	0.138891	0.219955	0.144045	0.242054
Hipparchia statilinus	random	t-1	NA	NA	NA	FP	613.042	627.998	629.535	637.11	626.635	625.847	0.168454	0.168454	0.161688	0.21366	0.10643	0.10643	0.0953408	0.0953408	0.114859	0.114859	0.115989	0.115989
Hipparchia statilinus	random	t-1	NA	NA	NA	OW	651.073	649.57	652.237	649.008	652.68	650.987	0.0979614	0.0979614	0.100561	0.100561	0.0984128	0.0984128	0.0992122	0.0992122	0.0945189	0.0945189	0.0953416	0.0953416
Hipparchia statilinus	random	t-1	NA	NA	NA	postFP	624.604	629.826	634.211	633.794	611.697	613.541	0.125881	0.125881	0.104569	0.104574	0.0903207	0.0903207	0.0954998	0.0954998	0.16728	0.16728	0.15741	0.1585
Hipparchia statilinus	random	t-1	NA	NA	NA	preFP	623.755	630.674	600.028	631.435	624.848	630.244	0.115861	0.116066	0.101279	0.106409	0.213234	0.213235	0.114339	0.114444	0.138765	0.138777	0.130101	0.140578
Iphiclides feisthamelii	random	t	991.421	0.0836316	0.0836316	NA	NA	NA	NA	NA	NA	NA	NA	NA	NA	NA	NA	NA	NA	NA	NA	NA	NA	NA
Iphiclides feisthamelii	random	t	NA	NA	NA	FP	1054.88	1049.14	1052.87	1059.35	1058.87	1057.13	0.0662973	0.0802731	0.0650829	0.0650829	0.0623704	0.0650272	0.064867	0.0817375	0.0588994	0.067221	0.0641405	0.0752818
Iphiclides feisthamelii	random	t	NA	NA	NA	OW	1020.3	1021.4	1020.34	1022.95	1025.57	1024.73	0.0616203	0.0616203	0.0577154	0.0577154	0.0637361	0.0637361	0.0520576	0.0520576	0.0527191	0.0527191	0.0515176	0.0515176
Iphiclides feisthamelii	random	t	NA	NA	NA	preFP	1024.91	1025.33	1027.29	1022.23	1028.06	1025.87	0.0437279	0.0437279	0.0425054	0.0425054	0.041612	0.041612	0.0577366	0.0656541	0.0419048	0.0419048	0.046588	0.0497277
Iphiclides feisthamelii	random	t-1	NA	NA	NA	FP	999.318	1000.15	999.716	1006.61	1007.58	1006.71	0.0953394	0.0953394	0.0911178	0.0911178	0.0948672	0.0948672	0.0863939	0.0863939	0.0837676	0.0837676	0.0851216	0.0851216
Iphiclides feisthamelii	random	t-1	NA	NA	NA	OW	1010.21	1017.58	1020.45	1022.14	1026.11	1024.8	0.111382	0.111382	0.127697	0.159191	0.0937168	0.0937168	0.0842114	0.0842114	0.0821934	0.0821934	0.0819614	0.0819614
Iphiclides feisthamelii	random	t-1	NA	NA	NA	postFP	997.168	995.722	1004.75	1001.57	1003.76	1004.22	0.0963025	0.0963025	0.100058	0.100058	0.0873676	0.0873676	0.0972187	0.0972187	0.0891424	0.0891424	0.0872013	0.0872013
Iphiclides feisthamelii	random	t-1	NA	NA	NA	preFP	1000.33	1000.03	1001.86	1003.74	1005.97	1004.67	0.0907308	0.0907308	0.0910043	0.0910043	0.0904016	0.0904016	0.087044	0.087044	0.0840411	0.0840411	0.0848143	0.0848143
Issoria lathonia	random	t	599.308	0.111285	0.220493	NA	NA	NA	NA	NA	NA	NA	NA	NA	NA	NA	NA	NA	NA	NA	NA	NA	NA	NA
Issoria lathonia	random	t	NA	NA	NA	FP	608.911	608.069	603.371	608.721	612.523	607.003	0.119049	0.230911	0.127019	0.255591	0.142413	0.259165	0.140091	0.262154	0.117614	0.225089	0.145105	0.25592
Issoria lathonia	random	t	NA	NA	NA	OW	678.468	678.343	678.636	665.973	671.647	670.386	0.0469572	0.0469572	0.0453117	0.0453117	0.0465488	0.0465488	0.0822885	0.0822885	0.0753104	0.0753104	0.0769021	0.0769021
Issoria lathonia	random	t	NA	NA	NA	preFP	630.765	634.18	633.98	630.268	638.195	629.494	0.0358763	0.0377562	0.0216611	0.0271981	0.0266618	0.0266618	0.051994	0.051994	0.0218508	0.0255658	0.0550785	0.0550785
Issoria lathonia	random	t-1	NA	NA	NA	FP	604.86	615.775	606.765	613.041	610.402	617.24	0.118808	0.118808	0.0893271	0.103134	0.11333	0.11333	0.0956206	0.0956206	0.108961	0.108961	0.0845814	0.0845814
Issoria lathonia	random	t-1	NA	NA	NA	OW	670.026	669.853	666.869	655.469	667.957	665.204	0.0567219	0.0567219	0.0552789	0.0552789	0.0691526	0.0691526	0.0993806	0.0993806	0.0666964	0.0666964	0.0740124	0.0740124
Issoria lathonia	random	t-1	NA	NA	NA	postFP	610.944	618.884	616.409	620.36	616.74	613.495	0.0954328	0.0954328	0.0603467	0.0603467	0.079431	0.079431	0.0624932	0.0624932	0.0678467	0.0678467	0.0767001	0.0767001
Issoria lathonia	random	t-1	NA	NA	NA	preFP	618.02	618.484	620.143	619.518	620.667	617.444	0.0617138	0.0617138	0.0587301	0.0587301	0.0580819	0.0580819	0.0699789	0.0699789	0.0672108	0.0672108	0.0783291	0.0783291
Laeosopis roboris	fixed	t	62.236	0.206529	0.206529	NA	NA	NA	NA	NA	NA	NA	NA	NA	NA	NA	NA	NA	NA	NA	NA	NA	NA	NA
Laeosopis roboris	fixed	t	NA	NA	NA	FP	24.8394	19.384	28.8346	24.4884	26.4728	26.5767	0.346201	0.346201	0.568769	0.568769	0.134249	0.134249	0.362808	0.362808	0.26463	0.26463	0.259204	0.259204
Laeosopis roboris	fixed	t	NA	NA	NA	OW	56.3232	57.6933	58.381	57.5731	58.454	57.9775	0.162947	0.162947	0.114014	0.114014	0.0885534	0.0885534	0.118403	0.118403	0.0858126	0.0858126	0.103565	0.103565
Laeosopis roboris	fixed	t	NA	NA	NA	preFP	38.3912	35.2461	36.9523	32.5765	38.5941	36.4064	0.13037	0.13037	0.301297	0.301297	0.211782	0.211782	0.425925	0.425925	0.118459	0.118459	0.241259	0.241259
Laeosopis roboris	fixed	t-1	NA	NA	NA	FP	26.278	21.131	30.6124	26.1353	27.9117	28.2924	0.353796	0.353796	0.563668	0.563668	0.123752	0.123752	0.360531	0.360531	0.2729	0.2729	0.253035	0.253035
Laeosopis roboris	fixed	t-1	NA	NA	NA	OW	61.3604	64.1336	61.9507	63.7855	59.9971	61.7395	0.291748	0.291748	0.203703	0.203703	0.273755	0.273755	0.215254	0.215254	0.331804	0.331804	0.280241	0.280241
Laeosopis roboris	fixed	t-1	NA	NA	NA	postFP	29.3777	30.4632	30.7029	29.0554	29.6975	30.2517	0.194298	0.194298	0.132485	0.132485	0.118426	0.118426	0.212063	0.212063	0.176403	0.176403	0.144767	0.144767
Laeosopis roboris	fixed	t-1	NA	NA	NA	preFP	30.7555	30.371	30.589	30.6599	30.3868	29.8351	0.115325	0.115325	0.137854	0.137854	0.125124	0.125124	0.12096	0.12096	0.136932	0.136932	0.168624	0.168624
Lampides boeticus	random	t	1268.99	0.127463	0.153786	NA	NA	NA	NA	NA	NA	NA	NA	NA	NA	NA	NA	NA	NA	NA	NA	NA	NA	NA
Lampides boeticus	random	t	NA	NA	NA	FP	1267.22	1267.97	1270.07	1274.64	1269.57	1270.03	0.133716	0.155842	0.130507	0.157522	0.131798	0.155697	0.128561	0.155591	0.129792	0.155994	0.128597	0.154331
Lampides boeticus	random	t	NA	NA	NA	OW	1315.61	1318.98	1321.17	1311.66	1318.5	1315.5	0.0493636	0.0493636	0.0403138	0.0403138	0.0395056	0.0395056	0.0548692	0.0548692	0.0444237	0.0444237	0.0489528	0.0489528
Lampides boeticus	random	t	NA	NA	NA	preFP	1243.33	1239.34	1246.69	1245.39	1236.55	1238.88	0.129906	0.176032	0.138703	0.185658	0.129138	0.175398	0.134544	0.180322	0.153512	0.199932	0.152284	0.204506
Lampides boeticus	random	t-1	NA	NA	NA	FP	1228.54	1235.33	1240.86	1243.34	1238.64	1239.22	0.162592	0.162592	0.145127	0.145127	0.139424	0.139424	0.139933	0.139933	0.140579	0.140579	0.139364	0.139364
Lampides boeticus	random	t-1	NA	NA	NA	OW	1259.18	1266.75	1268.86	1258.23	1255	1256.29	0.162089	0.162089	0.145354	0.145354	0.144786	0.144786	0.16079	0.16079	0.172189	0.172189	0.167404	0.167404
Lampides boeticus	random	t-1	NA	NA	NA	postFP	1238	1238.03	1237.49	1238.16	1237.59	1236.95	0.142206	0.142206	0.140306	0.140306	0.145327	0.145327	0.143899	0.143899	0.142331	0.142331	0.142153	0.142153
Lampides boeticus	random	t-1	NA	NA	NA	preFP	1238.71	1235.87	1239.78	1241.93	1238.88	1241.49	0.137875	0.137875	0.144194	0.144194	0.14172	0.14172	0.139905	0.139905	0.14812	0.14812	0.141554	0.141554
Lasiommata maera	random	t	637.152	0.092531	0.150553	NA	NA	NA	NA	NA	NA	NA	NA	NA	NA	NA	NA	NA	NA	NA	NA	NA	NA	NA
Lasiommata maera	random	t	NA	NA	NA	FP	649.416	649.087	651.95	656.015	651.21	655.033	0.108195	0.108195	0.0959272	0.0959272	0.0966352	0.0966352	0.107619	0.126183	0.100446	0.102694	0.0883784	0.088409
Lasiommata maera	random	t	NA	NA	NA	OW	751.221	746.706	746.615	742.815	744.633	744.776	0.0530429	0.0906672	0.0582347	0.0978209	0.0547789	0.0861527	0.0529234	0.0827245	0.0530787	0.0804639	0.0519239	0.0822566
Lasiommata maera	random	t	NA	NA	NA	preFP	649.478	644.954	649.336	654.268	644.905	648.66	0.0936027	0.151017	0.0991403	0.160315	0.0982195	0.160818	0.0937895	0.152664	0.112702	0.170158	0.109596	0.17807
Lasiommata maera	random	t-1	NA	NA	NA	FP	645.106	648.081	655.642	656.866	649.504	655.792	0.127609	0.127609	0.10502	0.10502	0.0904624	0.0904624	0.0990192	0.0990192	0.110431	0.110431	0.0917709	0.0917709
Lasiommata maera	random	t-1	NA	NA	NA	OW	724.789	722.162	720.473	718.592	719.801	719.928	0.0917205	0.0917205	0.0911216	0.0911216	0.0957197	0.0957197	0.088692	0.088692	0.091345	0.091345	0.0892715	0.0892715
Lasiommata maera	random	t-1	NA	NA	NA	postFP	657.407	654.329	656.741	660.094	652.998	657.478	0.0821306	0.0821306	0.0822158	0.0822158	0.0857057	0.0857057	0.0897259	0.0897259	0.0970175	0.0970175	0.0829105	0.0829105
Lasiommata maera	random	t-1	NA	NA	NA	preFP	653.624	650.732	654.295	663.614	648.179	651.341	0.0988147	0.0988147	0.0988385	0.0988385	0.0973743	0.0973743	0.0810926	0.0810926	0.12188	0.12188	0.112947	0.112947
Lasiommata megera	random	t	1554.29	0.0424069	0.0518288	NA	NA	NA	NA	NA	NA	NA	NA	NA	NA	NA	NA	NA	NA	NA	NA	NA	NA	NA
Lasiommata megera	random	t	NA	NA	NA	FP	1588.43	1578.58	1593.46	1594.05	1592.3	1595.22	0.0334311	0.0598659	0.0479612	0.0711695	0.0295164	0.0554273	0.0320748	0.0588151	0.0323723	0.0566062	0.0311954	0.0586359
Lasiommata megera	random	t	NA	NA	NA	OW	1626.63	1621.19	1625.72	1626.16	1623.46	1628.73	0.0209561	0.0209561	0.0362819	0.0522865	0.0244013	0.0244013	0.0237048	0.030641	0.026	0.026	0.0211051	0.025784
Lasiommata megera	random	t	NA	NA	NA	preFP	1566.58	1564.45	1562.43	1572.86	1563.53	1562.78	0.0444087	0.0534567	0.0479633	0.058833	0.0520431	0.0635176	0.0433261	0.0525469	0.0548168	0.0720481	0.0535701	0.0657861
Lasiommata megera	random	t-1	NA	NA	NA	FP	1576.44	1576.67	1576.25	1592.9	1591.59	1595.12	0.059461	0.059461	0.0588092	0.0588092	0.062521	0.062521	0.0436812	0.0436812	0.0444072	0.0444072	0.0409928	0.0409928
Lasiommata megera	random	t-1	NA	NA	NA	OW	1609.12	1616.05	1619.52	1610.99	1621.36	1616.99	0.0536372	0.0536372	0.0446056	0.0446056	0.0424585	0.0424585	0.0501677	0.0501677	0.0387231	0.0387231	0.044275	0.044275
Lasiommata megera	random	t-1	NA	NA	NA	postFP	1576.08	1589.55	1590.52	1592.72	1576.26	1583.22	0.0610151	0.0610151	0.0439276	0.0439276	0.0445538	0.0445538	0.041512	0.041512	0.0603984	0.0603984	0.0506346	0.0506346
Lasiommata megera	random	t-1	NA	NA	NA	preFP	1589.63	1588.28	1586.24	1590.17	1573.36	1570.6	0.0427128	0.0427128	0.0440853	0.0440853	0.0482197	0.0482197	0.0490593	0.0490593	0.0659722	0.0659722	0.0696798	0.0696798
Lasiommata petropolitana	random	t	182.549	0.171028	0.189831	NA	NA	NA	NA	NA	NA	NA	NA	NA	NA	NA	NA	NA	NA	NA	NA	NA	NA	NA
Lasiommata petropolitana	random	t	NA	NA	NA	FP	192.499	186.532	193.404	192.67	187.75	185.907	0.185914	0.194536	0.182072	0.196035	0.174526	0.185104	0.179487	0.189829	0.177379	0.201415	0.180149	0.204302
Lasiommata petropolitana	random	t	NA	NA	NA	OW	202.717	196.451	197.668	189.975	191.192	192.01	0.179936	0.179936	0.188825	0.188825	0.192162	0.192162	0.230243	0.230243	0.225863	0.225863	0.213202	0.213202
Lasiommata petropolitana	random	t	NA	NA	NA	preFP	222.117	217.108	220.39	221.026	213.394	213.072	0.0500918	0.0500918	0.0428784	0.0428784	0.0508477	0.0508477	0.0502965	0.0502965	0.0910953	0.0910953	0.0799775	0.0799775
Lasiommata petropolitana	random	t-1	NA	NA	NA	FP	195.402	188.657	194.725	194.457	187.713	186.318	0.22067	0.22067	0.222395	0.222395	0.223994	0.223994	0.224353	0.224353	0.233982	0.233982	0.232331	0.232331
Lasiommata petropolitana	random	t-1	NA	NA	NA	OW	198.265	193.55	194.948	190.254	191.809	191.404	0.224501	0.224501	0.218328	0.218328	0.219836	0.219836	0.229041	0.229041	0.22146	0.22146	0.220398	0.220398
Lasiommata petropolitana	random	t-1	NA	NA	NA	postFP	190.704	186.344	195.476	195.085	193.871	191.718	0.230474	0.230474	0.221603	0.221603	0.226028	0.226028	0.219572	0.219572	0.222906	0.222906	0.229254	0.229254
Lasiommata petropolitana	random	t-1	NA	NA	NA	preFP	195.257	189.607	193.129	193.66	190.12	189.033	0.21979	0.21979	0.219926	0.219926	0.224206	0.224206	0.224744	0.224744	0.220426	0.220426	0.218132	0.218132
Leptidea juvernica	random	t	48.4514	0.0894348	0.176149	NA	NA	NA	NA	NA	NA	NA	NA	NA	NA	NA	NA	NA	NA	NA	NA	NA	NA	NA
Leptidea juvernica	random	t	NA	NA	NA	FP	30.1652	29.3111	35.2549	29.0966	32.863	31.8537	0.381901	0.381901	0.101324	0.101324	0.18203	0.18203	0.57204	0.739664	0.183967	0.183967	0.177776	0.177776
Leptidea juvernica	random	t	NA	NA	NA	OW	45.5307	46.0813	40.9535	42.2892	42.501	40.1152	0.373586	0.373586	0.242134	0.242134	0.299074	0.299074	0.259931	0.264962	0.355581	0.355581	0.33823	0.33823
Leptidea juvernica	random	t	NA	NA	NA	preFP	28.1335	29.8909	30.3772	38.0174	30.6574	29.9483	0.501567	0.555225	0.213459	0.600019	0.450502	0.565802	0.0925839	0.372866	0.28198	0.719051	0.210129	0.584999
Leptidea juvernica	random	t-1	NA	NA	NA	FP	31.7301	31.5438	32.7908	34.8127	27.8	27.1443	0.487123	0.487123	0.202037	0.202037	0.516831	0.516831	0.493715	0.493715	0.618674	0.618674	0.602847	0.602847
Leptidea juvernica	random	t-1	NA	NA	NA	OW	45.6281	42.7412	38.2984	37.6555	38.4451	35.8692	0.222432	0.222432	0.231797	0.231797	0.260298	0.260298	0.359307	0.45125	0.373865	0.373865	0.36419	0.36419
Leptidea juvernica	random	t-1	NA	NA	NA	postFP	28.5043	31.1748	35.9427	40.079	35.5177	34.0092	0.314304	0.314304	0.182987	0.182987	0.309986	0.309986	0.202834	0.221785	0.227496	0.227496	0.20997	0.20997
Leptidea juvernica	random	t-1	NA	NA	NA	preFP	31.6059	30.9129	33.9577	37.6842	33.3461	31.7697	0.465394	0.465394	0.31719	0.361377	0.421937	0.421937	0.255074	0.257872	0.188266	0.188266	0.193033	0.193033
Leptidea sinapis	fixed	t	1540.66	0.0170233	0.0170233	NA	NA	NA	NA	NA	NA	NA	NA	NA	NA	NA	NA	NA	NA	NA	NA	NA	NA	NA
Leptidea sinapis	fixed	t	NA	NA	NA	FP	1546.33	1545.78	1545.06	1545.52	1546.47	1546.04	0.0171873	0.0171873	0.0179721	0.0179721	0.018992	0.018992	0.0183438	0.0183438	0.0169951	0.0169951	0.0176094	0.0176094
Leptidea sinapis	fixed	t	NA	NA	NA	OW	1562.62	1564.98	1565.07	1562.08	1565.27	1559.21	0.0310208	0.0310208	0.0277259	0.0277259	0.0275994	0.0275994	0.0317765	0.0317765	0.0273212	0.0273212	0.035772	0.035772
Leptidea sinapis	fixed	t	NA	NA	NA	preFP	1542.95	1540.48	1541.96	1542.16	1542.55	1541.9	0.0261681	0.0261681	0.0296328	0.0296328	0.0275615	0.0275615	0.0272797	0.0272797	0.0267372	0.0267372	0.0276442	0.0276442
Leptidea sinapis	fixed	t-1	NA	NA	NA	FP	1531.99	1532.94	1532.75	1533.6	1533.68	1531.79	0.0509534	0.0509534	0.0496584	0.0496584	0.0499123	0.0499123	0.048749	0.048749	0.0486385	0.0486385	0.0512254	0.0512254
Leptidea sinapis	fixed	t-1	NA	NA	NA	OW	1523.03	1537.2	1538.07	1536.29	1531.56	1526.71	0.0688673	0.0688673	0.0496632	0.0496632	0.048465	0.048465	0.0509014	0.0509014	0.057349	0.057349	0.0639205	0.0639205
Leptidea sinapis	fixed	t-1	NA	NA	NA	postFP	1528.87	1532.4	1520.74	1523.97	1526.44	1525.62	0.055223	0.055223	0.0503989	0.0503989	0.0662603	0.0662603	0.0619001	0.0619001	0.0585466	0.0585466	0.0596596	0.0596596
Leptidea sinapis	fixed	t-1	NA	NA	NA	preFP	1533.54	1530.01	1533.53	1531.5	1531.53	1532.74	0.0488302	0.0488302	0.0536641	0.0536641	0.0488477	0.0488477	0.0516244	0.0516244	0.0515849	0.0515849	0.0499327	0.0499327
Leptotes pirithous	random	t	945.927	0.0535964	0.0607971	NA	NA	NA	NA	NA	NA	NA	NA	NA	NA	NA	NA	NA	NA	NA	NA	NA	NA	NA
Leptotes pirithous	random	t	NA	NA	NA	FP	923.501	920.653	920.543	922.601	924.215	922.667	0.0554109	0.0634221	0.0558771	0.0662583	0.0606412	0.0678075	0.0638017	0.0693273	0.0542371	0.0604296	0.0568534	0.0606769
Leptotes pirithous	random	t	NA	NA	NA	OW	946.188	947.521	950.596	949.615	951.065	949.825	0.0654886	0.0962366	0.0589516	0.0929864	0.0583445	0.0861798	0.0549316	0.0848876	0.0551383	0.0839527	0.054721	0.0839024
Leptotes pirithous	random	t	NA	NA	NA	preFP	936.69	932.442	923.898	939.804	929.272	937.864	0.0520994	0.0520994	0.0562537	0.0562537	0.0796529	0.0796529	0.050782	0.050782	0.0871794	0.0871794	0.0586296	0.0586296
Leptotes pirithous	random	t-1	NA	NA	NA	FP	935.138	933.274	930.608	936.511	935.749	933.639	0.0732774	0.0732774	0.0697444	0.0697444	0.083644	0.083644	0.0751907	0.0751907	0.0732323	0.0732323	0.0785786	0.0785786
Leptotes pirithous	random	t-1	NA	NA	NA	OW	936.119	940.988	943.988	942.649	944.393	943.062	0.090283	0.090283	0.071253	0.071253	0.072907	0.072907	0.070103	0.070103	0.0695716	0.0695716	0.0693947	0.0693947
Leptotes pirithous	random	t-1	NA	NA	NA	postFP	912.119	924.678	925.189	936.58	923.416	925.483	0.145555	0.145555	0.099497	0.099497	0.0973489	0.0973489	0.0734249	0.0734249	0.10678	0.10678	0.0978882	0.0978882
Leptotes pirithous	random	t-1	NA	NA	NA	preFP	935.605	932.85	917.261	938.18	909.378	928.266	0.0718046	0.0718046	0.0710506	0.0710506	0.115947	0.115947	0.0722605	0.0722605	0.162944	0.162944	0.105171	0.105171
Libythea celtis	random	t	568.133	0.170275	0.118194	NA	NA	NA	NA	NA	NA	NA	NA	NA	NA	NA	NA	NA	NA	NA	NA	NA	NA	NA
Libythea celtis	random	t	NA	NA	NA	FP	570.969	570.187	580.692	584.441	583.514	580.857	0.197648	0.219572	0.197504	0.226511	0.172874	0.208446	0.169042	0.206611	0.171141	0.209465	0.177348	0.211987
Libythea celtis	random	t	NA	NA	NA	OW	631.754	637.321	627.306	626.704	631.524	631.168	0.112294	0.112294	0.0878923	0.0878923	0.133151	0.133151	0.125784	0.125784	0.118623	0.118623	0.114937	0.114937
Libythea celtis	random	t	NA	NA	NA	preFP	580.627	577.985	580.482	573.706	578.242	577.195	0.0673836	0.0711509	0.0751768	0.0935625	0.0672388	0.0697938	0.0945483	0.0945483	0.0696714	0.0763941	0.0703717	0.0797794
Libythea celtis	random	t-1	NA	NA	NA	FP	588.307	590.926	596.084	596.037	591.809	590.774	0.136766	0.136766	0.116757	0.116757	0.113531	0.113531	0.123967	0.123967	0.140056	0.140056	0.142261	0.142261
Libythea celtis	random	t-1	NA	NA	NA	OW	613.457	618.272	617.621	603.602	603.793	605.282	0.144503	0.144503	0.123769	0.123769	0.133641	0.133641	0.174456	0.174456	0.183825	0.183825	0.17399	0.17399
Libythea celtis	random	t-1	NA	NA	NA	postFP	594.617	593.078	594.024	597.316	595.569	595.816	0.116577	0.116577	0.115577	0.115577	0.116461	0.116461	0.111196	0.111196	0.116447	0.116447	0.112462	0.112462
Libythea celtis	random	t-1	NA	NA	NA	preFP	594.805	593.685	595.941	589.57	592.11	590.788	0.115251	0.115251	0.110668	0.110668	0.110607	0.110607	0.136238	0.136238	0.117248	0.117248	0.117826	0.117826
Limenitis camilla	fixed	t	384.067	0.0119828	0.0119828	NA	NA	NA	NA	NA	NA	NA	NA	NA	NA	NA	NA	NA	NA	NA	NA	NA	NA	NA
Limenitis camilla	fixed	t	NA	NA	NA	FP	386.544	385.921	387.804	385.523	386.338	384.756	0.0201276	0.0201276	0.023495	0.023495	0.0132801	0.0132801	0.0256385	0.0256385	0.0212427	0.0212427	0.0297594	0.0297594
Limenitis camilla	fixed	t	NA	NA	NA	OW	437.912	437.086	437.531	437.834	437.912	437.963	0.0194805	0.0194805	0.0235845	0.0235845	0.021377	0.021377	0.0198696	0.0198696	0.0194801	0.0194801	0.0192267	0.0192267
Limenitis camilla	fixed	t	NA	NA	NA	preFP	395.615	395.47	396.199	395.501	395.504	392.679	0.0183988	0.0183988	0.0191861	0.0191861	0.0152275	0.0152275	0.0190201	0.0190201	0.0190003	0.0190003	0.034196	0.034196
Limenitis camilla	fixed	t-1	NA	NA	NA	FP	396.458	394.899	395.91	396.047	394.39	394.357	0.0224109	0.0224109	0.030792	0.030792	0.0253641	0.0253641	0.0246252	0.0246252	0.0335164	0.0335164	0.0336936	0.0336936
Limenitis camilla	fixed	t-1	NA	NA	NA	OW	435.834	434.855	432.935	434.426	436.776	435.827	0.0314917	0.0314917	0.036291	0.036291	0.0456397	0.0456397	0.0383904	0.0383904	0.0268485	0.0268485	0.0315236	0.0315236
Limenitis camilla	fixed	t-1	NA	NA	NA	postFP	396.54	396.542	392.921	393.673	392.082	394.416	0.021968	0.021968	0.0219538	0.0219538	0.0413286	0.0413286	0.0373391	0.0373391	0.0457656	0.0457656	0.0333771	0.0333771
Limenitis camilla	fixed	t-1	NA	NA	NA	preFP	395.376	395.928	395.588	392.204	391.962	388.426	0.028238	0.028238	0.025267	0.025267	0.0270958	0.0270958	0.0451212	0.0451212	0.0463964	0.0463964	0.0648603	0.0648603
Limenitis populi	fixed	t	48.449	0.393331	0.393331	NA	NA	NA	NA	NA	NA	NA	NA	NA	NA	NA	NA	NA	NA	NA	NA	NA	NA	NA
Limenitis populi	fixed	t	NA	NA	NA	FP	66.0053	67.0764	67.5749	67.7692	67.8557	67.882	0.0931148	0.0931148	0.0603929	0.0603929	0.0448159	0.0448159	0.0386821	0.0386821	0.0359409	0.0359409	0.0351054	0.0351054
Limenitis populi	fixed	t	NA	NA	NA	OW	106.172	105.808	107.503	105.849	108.167	107.504	0.168887	0.168887	0.175077	0.175077	0.145878	0.145878	0.174377	0.174377	0.134175	0.134175	0.145847	0.145847
Limenitis populi	fixed	t	NA	NA	NA	preFP	51.8402	51.8367	52.1603	51.6243	52.2076	52.0001	0.386599	0.386599	0.386673	0.386673	0.379807	0.379807	0.391141	0.391141	0.378798	0.378798	0.383214	0.383214
Limenitis populi	fixed	t-1	NA	NA	NA	FP	52.8823	53.852	53.9441	54.3021	54.0353	53.7484	0.480353	0.480353	0.46253	0.46253	0.460808	0.460808	0.454064	0.454064	0.459097	0.459097	0.464461	0.464461
Limenitis populi	fixed	t-1	NA	NA	NA	OW	87.2638	87.5045	86.6755	87.17	86.3623	86.7483	0.383949	0.383949	0.380852	0.380852	0.391461	0.391461	0.385154	0.385154	0.395424	0.395424	0.390537	0.390537
Limenitis populi	fixed	t-1	NA	NA	NA	postFP	54.0854	55.1628	52.894	50.6871	54.2638	54.9739	0.458156	0.458156	0.437527	0.437527	0.480141	0.480141	0.518678	0.518678	0.45479	0.45479	0.441197	0.441197
Limenitis populi	fixed	t-1	NA	NA	NA	preFP	54.3359	54.6405	54.4736	54.0232	55.0915	55.07	0.453424	0.453424	0.447618	0.447618	0.450806	0.450806	0.459324	0.459324	0.438915	0.438915	0.439333	0.439333
Limenitis reducta	fixed	t	877.085	0.0566016	0.114732	NA	NA	NA	NA	NA	NA	NA	NA	NA	NA	NA	NA	NA	NA	NA	NA	NA	NA	NA
Limenitis reducta	fixed	t	NA	NA	NA	FP	871.554	869.743	874.205	872.79	873.812	873.472	0.0641755	0.0641755	0.0692237	0.0692237	0.0567383	0.0567383	0.0607157	0.0607157	0.0578443	0.0578443	0.0588005	0.0588005
Limenitis reducta	fixed	t	NA	NA	NA	OW	897.471	895.657	898.635	898.943	896.651	898.118	0.0974698	0.0974698	0.102063	0.102063	0.0945127	0.0945127	0.0937275	0.0937275	0.0995487	0.0995487	0.095828	0.095828
Limenitis reducta	fixed	t	NA	NA	NA	preFP	847.088	845.695	846.517	846.46	843.08	845.142	0.0693837	0.0693837	0.0732452	0.0732452	0.0709677	0.0709677	0.0711253	0.0711253	0.0804559	0.0804559	0.0747761	0.0747761
Limenitis reducta	fixed	t-1	NA	NA	NA	FP	823.462	820.727	829.888	830.798	832.418	831.21	0.142105	0.142105	0.14909	0.14909	0.125471	0.125471	0.12309	0.12309	0.118835	0.118835	0.12201	0.12201
Limenitis reducta	fixed	t-1	NA	NA	NA	OW	877.299	874.554	878.181	878.547	874.633	877.952	0.119717	0.119717	0.126484	0.126484	0.117532	0.117532	0.116623	0.116623	0.126291	0.126291	0.118099	0.118099
Limenitis reducta	fixed	t-1	NA	NA	NA	postFP	829.609	822.219	826.615	829.733	832.899	833.186	0.1262	0.1262	0.145287	0.145287	0.133984	0.133984	0.125877	0.125877	0.117568	0.117568	0.116811	0.116811
Limenitis reducta	fixed	t-1	NA	NA	NA	preFP	833.593	826.548	830.288	834.301	830.279	831.942	0.115737	0.115737	0.134158	0.134158	0.124426	0.124426	0.113866	0.113866	0.124451	0.124451	0.120089	0.120089
Lycaena hippothoe	random	t	428.757	0.140461	0.140461	NA	NA	NA	NA	NA	NA	NA	NA	NA	NA	NA	NA	NA	NA	NA	NA	NA	NA	NA
Lycaena hippothoe	random	t	NA	NA	NA	FP	434.2	425.154	437.246	437.309	431.306	429.698	0.066677	0.066677	0.0815296	0.0815296	0.0399234	0.0399234	0.0408594	0.0408594	0.0510926	0.0510926	0.051594	0.051594
Lycaena hippothoe	random	t	NA	NA	NA	OW	427.654	422.404	428.771	423.735	426.186	423.911	0.176746	0.176746	0.175806	0.175806	0.152957	0.152957	0.155954	0.155954	0.148611	0.148611	0.152678	0.152678
Lycaena hippothoe	random	t	NA	NA	NA	preFP	437.04	432.847	437.292	437.746	433.072	431.905	0.128986	0.195938	0.124968	0.195864	0.130593	0.19561	0.132647	0.199898	0.128981	0.191499	0.128002	0.191809
Lycaena hippothoe	random	t-1	NA	NA	NA	FP	418.755	409.829	429.006	429.29	420.555	418.449	0.205377	0.205377	0.2175	0.2175	0.147466	0.147466	0.147198	0.147198	0.169645	0.169645	0.172496	0.172496
Lycaena hippothoe	random	t-1	NA	NA	NA	OW	426.192	422.325	429.683	423.82	426.705	424.135	0.182823	0.182823	0.175265	0.175265	0.147489	0.147489	0.154596	0.154596	0.145076	0.145076	0.150627	0.150627
Lycaena hippothoe	random	t-1	NA	NA	NA	postFP	426.347	420.023	430.163	423.883	420.746	419.691	0.147186	0.147186	0.151556	0.151556	0.140019	0.140019	0.170912	0.170912	0.185508	0.185508	0.183091	0.183091
Lycaena hippothoe	random	t-1	NA	NA	NA	preFP	428.249	424.324	431.83	432.505	426.751	425.625	0.153212	0.153212	0.147534	0.147534	0.140027	0.140027	0.139994	0.139994	0.144384	0.144384	0.14312	0.14312
Lycaena phlaeas	random	t	2402.58	0.0698428	0.0720645	NA	NA	NA	NA	NA	NA	NA	NA	NA	NA	NA	NA	NA	NA	NA	NA	NA	NA	NA
Lycaena phlaeas	random	t	NA	NA	NA	FP	2375.46	2373.43	2375.5	2372.07	2377.05	2376.34	0.0696688	0.132603	0.0712146	0.137083	0.069648	0.133054	0.0766781	0.142124	0.069866	0.13267	0.0710726	0.134622
Lycaena phlaeas	random	t	NA	NA	NA	OW	2418.21	2431.16	2423.39	2430.29	2432.37	2431.94	0.081683	0.091176	0.0728381	0.0872138	0.071303	0.0760738	0.0686904	0.0811736	0.0663721	0.0765556	0.0668545	0.0763252
Lycaena phlaeas	random	t	NA	NA	NA	preFP	2402.21	2395.13	2400.24	2404.18	2402.31	2403.53	0.07382	0.126652	0.0829003	0.13791	0.0814608	0.14143	0.0754488	0.132629	0.0747655	0.127059	0.0756721	0.132269
Lycaena phlaeas	random	t-1	NA	NA	NA	FP	2358.4	2356.87	2354.99	2358	2357.72	2360.33	0.0750074	0.0750074	0.0756446	0.0756446	0.0783423	0.0783423	0.0780025	0.0780025	0.0778303	0.0778303	0.0754741	0.0754741
Lycaena phlaeas	random	t-1	NA	NA	NA	OW	2366.7	2391.44	2390.5	2392.42	2391.21	2392.46	0.102283	0.102283	0.0775382	0.0775382	0.077871	0.077871	0.073039	0.073039	0.0762205	0.0762205	0.0757048	0.0757048
Lycaena phlaeas	random	t-1	NA	NA	NA	postFP	2343.22	2356.9	2356.48	2361.54	2347.72	2350.33	0.0902353	0.0902353	0.0768223	0.0768223	0.0780872	0.0780872	0.0738109	0.0738109	0.0851788	0.0851788	0.0816992	0.0816992
Lycaena phlaeas	random	t-1	NA	NA	NA	preFP	2350.87	2342.96	2353.33	2360.21	2360.58	2359.93	0.0821467	0.0821467	0.0910042	0.0910042	0.0807178	0.0807178	0.0735209	0.0735209	0.0735678	0.0735678	0.0735807	0.0735807
Lycaena tityrus	random	t	41.9079	0.405811	0.491904	NA	NA	NA	NA	NA	NA	NA	NA	NA	NA	NA	NA	NA	NA	NA	NA	NA	NA	NA
Lycaena tityrus	random	t	NA	NA	NA	FP	23.9451	19.1601	22.6755	13.6668	25.8273	26.7028	0.537208	0.537208	0.491249	0.491249	0.533771	0.533771	0.932031	0.932031	0.600902	0.607259	0.470097	0.726209
Lycaena tityrus	random	t	NA	NA	NA	OW	38.5941	32.923	38.4556	40.1867	44.5645	44.0893	0.555056	0.555056	0.514965	0.535246	0.291698	0.291698	0.207375	0.207375	0.177521	0.177521	0.178556	0.178556
Lycaena tityrus	random	t	NA	NA	NA	preFP	22.2419	19.4836	19.4351	24.1188	30.3066	30.0538	0.370451	0.65629	0.201215	0.751504	0.418208	0.523841	0.328527	0.328527	0.193126	0.193126	0.239281	0.239281
Lycaena tityrus	random	t-1	NA	NA	NA	FP	23.8716	19.2256	22.6996	13.5385	25.9425	26.6527	0.549848	0.549848	0.493555	0.493555	0.539088	0.539088	0.934909	0.934909	0.602991	0.63646	0.472554	0.743474
Lycaena tityrus	random	t-1	NA	NA	NA	OW	34.0503	28.6056	34.7867	35.7669	37.5738	38.6661	0.583186	0.795244	0.549277	0.772507	0.408681	0.408681	0.362282	0.467472	0.44952	0.681931	0.381053	0.573823
Lycaena tityrus	random	t-1	NA	NA	NA	postFP	19.2223	12.5132	22.0528	22.347	26.7528	24.0022	0.661613	0.699058	0.71694	0.794825	0.496765	0.496765	0.52867	0.52867	0.485006	0.485006	0.530818	0.530818
Lycaena tityrus	random	t-1	NA	NA	NA	preFP	18.6425	16.4394	15.7199	22.1063	27.8941	27.8768	0.611434	0.814966	0.371847	0.883562	0.694665	0.694665	0.521794	0.521794	0.449677	0.449677	0.46537	0.46537
Lycaena virgaureae	random	t	747.733	0.0841479	0.088774	NA	NA	NA	NA	NA	NA	NA	NA	NA	NA	NA	NA	NA	NA	NA	NA	NA	NA	NA
Lycaena virgaureae	random	t	NA	NA	NA	FP	714.072	713.354	725.863	729.239	709.101	708.179	0.121091	0.142928	0.115121	0.150414	0.0871415	0.11323	0.0863094	0.11264	0.107335	0.128228	0.109429	0.135407
Lycaena virgaureae	random	t	NA	NA	NA	OW	748.632	741.848	739.166	741.732	739.839	741.697	0.0544885	0.0544885	0.059201	0.059201	0.0703376	0.0703376	0.053619	0.053619	0.0603178	0.0603178	0.0544559	0.0544559
Lycaena virgaureae	random	t	NA	NA	NA	preFP	738.849	737.354	745.481	748.654	743.725	748.039	0.108629	0.108629	0.0999385	0.103291	0.0942887	0.0942887	0.0905392	0.0905392	0.0940872	0.0944739	0.0885059	0.0899749
Lycaena virgaureae	random	t-1	NA	NA	NA	FP	728.779	731.34	740.715	743.676	725.995	723.385	0.125058	0.125058	0.104091	0.104091	0.089525	0.089525	0.0897375	0.0897375	0.120174	0.120174	0.124118	0.124118
Lycaena virgaureae	random	t-1	NA	NA	NA	OW	743.213	744.802	733.928	743.806	736.016	744.117	0.110316	0.110316	0.0912605	0.0912605	0.124741	0.124741	0.0883801	0.0883801	0.111378	0.111378	0.0882009	0.0882009
Lycaena virgaureae	random	t-1	NA	NA	NA	postFP	724.462	713.129	712.934	726.108	732.312	732.989	0.128757	0.128757	0.128816	0.128816	0.167409	0.167409	0.128949	0.128949	0.104326	0.104326	0.0984221	0.0984221
Lycaena virgaureae	random	t-1	NA	NA	NA	preFP	723.046	724.014	725.414	736.126	724.957	732.767	0.132361	0.132361	0.115137	0.115137	0.130229	0.130229	0.105518	0.105518	0.126268	0.126268	0.110502	0.110502
Lysandra bellargus	random	t	650.306	0.0515972	0.0515972	NA	NA	NA	NA	NA	NA	NA	NA	NA	NA	NA	NA	NA	NA	NA	NA	NA	NA	NA
Lysandra bellargus	random	t	NA	NA	NA	FP	663.027	664.422	663.973	666.522	665.765	666.81	0.0282323	0.0282323	0.0263144	0.0263144	0.0312719	0.0312719	0.0301091	0.0301091	0.0341811	0.0341811	0.0312435	0.0312435
Lysandra bellargus	random	t	NA	NA	NA	OW	698.989	699.734	703.255	699.508	702.966	702.553	0.0869102	0.13155	0.0714721	0.110921	0.0689259	0.109142	0.07466	0.123153	0.0702236	0.111755	0.0740968	0.119511
Lysandra bellargus	random	t	NA	NA	NA	preFP	658.142	662.921	662.758	664.777	659.669	662.467	0.0488721	0.0488721	0.0350138	0.0350138	0.0427951	0.0427951	0.0430334	0.0430334	0.0659259	0.0659259	0.054775	0.054775
Lysandra bellargus	random	t-1	NA	NA	NA	FP	652.312	660.651	655.147	663.595	661.893	663.869	0.0790658	0.0790658	0.0504744	0.0504744	0.0747763	0.0747763	0.0508875	0.0508875	0.0585421	0.0585421	0.052052	0.052052
Lysandra bellargus	random	t-1	NA	NA	NA	OW	696.857	696.826	695.932	696.681	699.829	699.682	0.0650424	0.0650424	0.0562053	0.0562053	0.0672707	0.0672707	0.0523783	0.0523783	0.0526905	0.0526905	0.0549791	0.0549791
Lysandra bellargus	random	t-1	NA	NA	NA	postFP	657.44	659.815	659.61	657.822	654.939	656.647	0.0659324	0.0659324	0.0537855	0.0537855	0.0637147	0.0637147	0.063055	0.063055	0.0679065	0.0679065	0.0575471	0.0575471
Lysandra bellargus	random	t-1	NA	NA	NA	preFP	657.326	660.408	659.453	662.786	651.821	658.169	0.0549476	0.0549476	0.0478502	0.0478502	0.0586046	0.0586046	0.0537309	0.0537309	0.0983906	0.0983906	0.0741823	0.0741823
Lysandra coridon	random	t	590.173	0.0183721	0.0231207	NA	NA	NA	NA	NA	NA	NA	NA	NA	NA	NA	NA	NA	NA	NA	NA	NA	NA	NA
Lysandra coridon	random	t	NA	NA	NA	FP	540.843	539.282	542.514	546.252	539.967	539.428	0.0253092	0.0425661	0.0276666	0.0653962	0.0191713	0.0346153	0.0202528	0.0465998	0.0240764	0.048938	0.0259979	0.0565438
Lysandra coridon	random	t	NA	NA	NA	OW	587.588	587.768	590.234	583.807	590.929	587.721	0.0349888	0.0516015	0.025923	0.0506415	0.0213196	0.0364457	0.0330778	0.0559695	0.0221185	0.0502515	0.0333468	0.05823
Lysandra coridon	random	t	NA	NA	NA	preFP	539.067	547.518	550.301	554.888	545.525	552.594	0.0603589	0.0603589	0.0302536	0.0302536	0.0343125	0.0343125	0.0263753	0.0263753	0.0648568	0.0648568	0.0389404	0.0389404
Lysandra coridon	random	t-1	NA	NA	NA	FP	536.101	539.346	538.704	545.755	541.254	540.807	0.0529151	0.0529151	0.0321159	0.0397877	0.0432498	0.0432498	0.0282618	0.0313918	0.0228882	0.0228882	0.0228397	0.0228397
Lysandra coridon	random	t-1	NA	NA	NA	OW	584.467	588.397	591.722	588.347	593.171	593.981	0.0666482	0.0666482	0.0406212	0.0406212	0.0348609	0.0348609	0.0312031	0.0312031	0.0283481	0.0283481	0.0243797	0.0243797
Lysandra coridon	random	t-1	NA	NA	NA	postFP	521.86	536.445	528.282	542.084	536.623	534.153	0.112764	0.124559	0.0525753	0.0755111	0.0808955	0.0808955	0.0352581	0.0369375	0.0438202	0.0438202	0.0497486	0.0497486
Lysandra coridon	random	t-1	NA	NA	NA	preFP	534.686	538.087	543.174	546.071	541.082	544.752	0.0379448	0.0379448	0.0382548	0.0587167	0.0237208	0.0237208	0.023356	0.0234106	0.042826	0.042826	0.0315989	0.0315989
Lysandra hispana	fixed	t	443.236	0.0335322	0.0335322	NA	NA	NA	NA	NA	NA	NA	NA	NA	NA	NA	NA	NA	NA	NA	NA	NA	NA	NA
Lysandra hispana	fixed	t	NA	NA	NA	FP	451.023	450.458	450.503	450.346	449.6	451.102	0.0190051	0.0190051	0.0218731	0.0218731	0.0216455	0.0216455	0.022443	0.022443	0.0262131	0.0262131	0.0186072	0.0186072
Lysandra hispana	fixed	t	NA	NA	NA	OW	432.256	432.377	435.52	429.198	431.561	433.322	0.0348459	0.0348459	0.0342418	0.0342418	0.0183827	0.0183827	0.0500231	0.0500231	0.0383146	0.0383146	0.029497	0.029497
Lysandra hispana	fixed	t	NA	NA	NA	preFP	475.277	474.764	473.243	473.096	474.928	475.045	0.0341452	0.0341452	0.0367089	0.0367089	0.0442768	0.0442768	0.0450042	0.0450042	0.0358915	0.0358915	0.0353074	0.0353074
Lysandra hispana	fixed	t-1	NA	NA	NA	FP	446.401	443.93	444.535	443.978	447.141	447.061	0.0373603	0.0373603	0.0496123	0.0496123	0.0466237	0.0466237	0.049373	0.049373	0.033659	0.033659	0.0340618	0.0340618
Lysandra hispana	fixed	t-1	NA	NA	NA	OW	439.703	444.195	446.257	441.742	444.204	444.832	0.0702143	0.0702143	0.0483041	0.0483041	0.0380767	0.0380767	0.0603295	0.0603295	0.0482582	0.0482582	0.0451551	0.0451551
Lysandra hispana	fixed	t-1	NA	NA	NA	postFP	444.084	446.678	446.853	447.068	445.565	445.298	0.0488521	0.0488521	0.0359789	0.0359789	0.0351015	0.0351015	0.0340285	0.0340285	0.0415209	0.0415209	0.0428489	0.0428489
Lysandra hispana	fixed	t-1	NA	NA	NA	preFP	447.038	447.078	445.596	446.924	442.738	443.021	0.034177	0.034177	0.0339758	0.0339758	0.0413678	0.0413678	0.0347459	0.0347459	0.0554651	0.0554651	0.0540787	0.0540787
Maniola jurtina	random	t	2322.81	0.032926	0.032926	NA	NA	NA	NA	NA	NA	NA	NA	NA	NA	NA	NA	NA	NA	NA	NA	NA	NA	NA
Maniola jurtina	random	t	NA	NA	NA	FP	2455.06	2456.27	2457.26	2457.58	2452.66	2453.08	0.0446103	0.0583634	0.0461352	0.0631717	0.04518	0.0593991	0.0477679	0.065041	0.0465001	0.0595143	0.0488566	0.0653786
Maniola jurtina	random	t	NA	NA	NA	OW	2536.61	2530.5	2535.15	2535.36	2535.62	2539.27	0.0299706	0.0299706	0.0345592	0.0354954	0.0321338	0.0321338	0.0299808	0.0299808	0.0323758	0.0323758	0.0302034	0.0302034
Maniola jurtina	random	t	NA	NA	NA	preFP	2329.18	2333.56	2333.95	2341.54	2340.85	2338.81	0.0383076	0.0383076	0.0351411	0.0351411	0.0381015	0.0381015	0.0339468	0.0339468	0.0336232	0.0336232	0.0359301	0.0359301
Maniola jurtina	random	t-1	NA	NA	NA	FP	2429.71	2435.48	2437.32	2434.16	2421.19	2425.4	0.0445169	0.0445169	0.0400606	0.0400606	0.0402547	0.0402547	0.0435651	0.0435651	0.0520347	0.0520347	0.0486034	0.0486034
Maniola jurtina	random	t-1	NA	NA	NA	OW	2452.37	2448.61	2453.5	2453.48	2447.65	2457.25	0.0428544	0.0428544	0.0448336	0.0448336	0.0428385	0.0428385	0.0409042	0.0409042	0.0483269	0.0483269	0.0412408	0.0412408
Maniola jurtina	random	t-1	NA	NA	NA	postFP	2413.7	2430.21	2435.3	2432.2	2434.62	2428.81	0.0580606	0.0580606	0.0443348	0.0443348	0.041477	0.041477	0.0443638	0.0443638	0.04123	0.04123	0.0463155	0.0463155
Maniola jurtina	random	t-1	NA	NA	NA	preFP	2422.88	2424.71	2433.08	2431.51	2438.18	2434.52	0.0484258	0.0484258	0.0474238	0.0474238	0.0436858	0.0436858	0.0472257	0.0472257	0.0407515	0.0407515	0.0443911	0.0443911
Melanargia galathea	random	t	697.544	0.0327732	0.0360939	NA	NA	NA	NA	NA	NA	NA	NA	NA	NA	NA	NA	NA	NA	NA	NA	NA	NA	NA
Melanargia galathea	random	t	NA	NA	NA	FP	711.725	705.114	708.26	706.869	704.707	701.833	0.0368892	0.0368892	0.0394801	0.0394801	0.0485611	0.0485611	0.0562586	0.0562586	0.048207	0.048207	0.0536008	0.0536008
Melanargia galathea	random	t	NA	NA	NA	OW	722.334	714.528	719.33	712.313	720.92	720.332	0.0795955	0.156492	0.0824229	0.154842	0.0858439	0.163032	0.102776	0.194689	0.0876356	0.173456	0.0876005	0.174934
Melanargia galathea	random	t	NA	NA	NA	preFP	665.608	659.066	671.834	670.866	669	668.359	0.042446	0.042446	0.0442548	0.0442548	0.0327175	0.0327175	0.0367152	0.0367152	0.0395125	0.0395125	0.0406723	0.0436758
Melanargia galathea	random	t-1	NA	NA	NA	FP	692.915	686.906	693.029	692.047	689.473	687.871	0.0400827	0.0400827	0.0403641	0.0403641	0.0380908	0.0380908	0.0443166	0.0443166	0.0377423	0.0377423	0.0383303	0.0383303
Melanargia galathea	random	t-1	NA	NA	NA	OW	689.385	682.8	691.468	686.637	690.787	691.371	0.0553311	0.0553311	0.0561988	0.0561988	0.0428844	0.0428844	0.0458222	0.0458222	0.0488843	0.0488843	0.0442602	0.0442602
Melanargia galathea	random	t-1	NA	NA	NA	postFP	687.75	682.231	690.823	692.688	691	689.844	0.0465235	0.0465235	0.0452122	0.0452122	0.0439509	0.0439509	0.0392521	0.0392521	0.0397979	0.0397979	0.0404175	0.0404175
Melanargia galathea	random	t-1	NA	NA	NA	preFP	683.191	676.034	689.655	687.011	689.211	688.028	0.061429	0.061429	0.0654958	0.0654958	0.0509937	0.0509937	0.0612088	0.0612088	0.0486354	0.0486354	0.0507968	0.0507968
Melanargia lachesis	random	t	1026.01	0.0311936	0.0311936	NA	NA	NA	NA	NA	NA	NA	NA	NA	NA	NA	NA	NA	NA	NA	NA	NA	NA	NA
Melanargia lachesis	random	t	NA	NA	NA	FP	1062.27	1058.58	1063.8	1064.42	1056.47	1053.92	0.0396388	0.0853458	0.0439034	0.0823107	0.0373393	0.087175	0.0416218	0.0810992	0.0480023	0.103882	0.0565214	0.112746
Melanargia lachesis	random	t	NA	NA	NA	OW	1087.74	1087.58	1091.79	1083.85	1088.63	1086.01	0.0208942	0.0511039	0.0205133	0.0526668	0.0139864	0.0443798	0.0275118	0.0683213	0.0216833	0.0575735	0.0252781	0.0596458
Melanargia lachesis	random	t	NA	NA	NA	preFP	1034.06	1037.25	1033.05	1043.05	1038.07	1036.92	0.0360226	0.0360226	0.0344084	0.0344084	0.0466684	0.0466684	0.0334751	0.0334751	0.0427434	0.0427434	0.0464145	0.0464145
Melanargia lachesis	random	t-1	NA	NA	NA	FP	1060.6	1064.54	1067.56	1071.26	1061.03	1060.27	0.0448422	0.0448422	0.0346535	0.0346535	0.0302517	0.0302517	0.0314278	0.0314278	0.0368721	0.0368721	0.0382457	0.0382457
Melanargia lachesis	random	t-1	NA	NA	NA	OW	1068.38	1067.09	1071.36	1073.34	1076.33	1075.45	0.043724	0.043724	0.0460103	0.0460103	0.0390861	0.0390861	0.0289983	0.0289983	0.0287961	0.0287961	0.0292418	0.0292418
Melanargia lachesis	random	t-1	NA	NA	NA	postFP	1061.4	1063.85	1059.04	1069.24	1066.73	1067.57	0.0379295	0.0379295	0.0378091	0.0378091	0.050243	0.050243	0.0316312	0.0316312	0.0333543	0.0333543	0.0307495	0.0307495
Melanargia lachesis	random	t-1	NA	NA	NA	preFP	1064.14	1064.76	1065.74	1071	1069.37	1070.18	0.0293097	0.0293097	0.0330108	0.0330108	0.0346829	0.0346829	0.0311549	0.0311549	0.0335758	0.0335758	0.0332591	0.0332591
Melanargia occitanica	fixed	t	181.851	0.0859745	0.0859745	NA	NA	NA	NA	NA	NA	NA	NA	NA	NA	NA	NA	NA	NA	NA	NA	NA	NA	NA
Melanargia occitanica	fixed	t	NA	NA	NA	FP	165.627	168.332	168.585	169.464	167.305	167.316	0.160165	0.160165	0.123759	0.123759	0.120268	0.120268	0.108071	0.108071	0.137748	0.137748	0.137601	0.137601
Melanargia occitanica	fixed	t	NA	NA	NA	OW	193.242	194.034	192.706	192.107	190.551	191.132	0.0542578	0.0542578	0.0433501	0.0433501	0.0615844	0.0615844	0.0697014	0.0697014	0.0904604	0.0904604	0.0827535	0.0827535
Melanargia occitanica	fixed	t	NA	NA	NA	preFP	168.588	168.925	169.132	165.036	169.499	169.429	0.0646585	0.0646585	0.0597279	0.0597279	0.0566692	0.0566692	0.115221	0.115221	0.0512487	0.0512487	0.0522881	0.0522881
Melanargia occitanica	fixed	t-1	NA	NA	NA	FP	158.972	167.914	167.054	166.771	166.65	166.786	0.230498	0.230498	0.11439	0.11439	0.126257	0.126257	0.130113	0.130113	0.131764	0.131764	0.12991	0.12991
Melanargia occitanica	fixed	t-1	NA	NA	NA	OW	183.435	182.598	182.948	182.868	182.469	182.677	0.0790866	0.0790866	0.0901987	0.0901987	0.0855639	0.0855639	0.0866302	0.0866302	0.091903	0.091903	0.0891555	0.0891555
Melanargia occitanica	fixed	t-1	NA	NA	NA	postFP	166.224	168.665	167.429	168.537	168.823	168.889	0.13755	0.13755	0.103919	0.103919	0.121094	0.121094	0.10571	0.10571	0.101702	0.101702	0.100763	0.100763
Melanargia occitanica	fixed	t-1	NA	NA	NA	preFP	167.711	167.069	168.182	166.835	168.913	168.944	0.117214	0.117214	0.126048	0.126048	0.110669	0.110669	0.129241	0.129241	0.100425	0.100425	0.0999888	0.0999888
Melitaea athalia	random	t	571.108	0.00605368	0.00760836	NA	NA	NA	NA	NA	NA	NA	NA	NA	NA	NA	NA	NA	NA	NA	NA	NA	NA	NA
Melitaea athalia	random	t	NA	NA	NA	FP	570.828	563.163	566.506	566.404	546.577	543.621	0.0237559	0.0237559	0.0305686	0.0305686	0.0313872	0.0313872	0.0363483	0.0363483	0.109299	0.109299	0.115701	0.115701
Melitaea athalia	random	t	NA	NA	NA	OW	561.329	558.528	557.79	552.418	556.019	556.201	0.00962802	0.00962802	0.00838859	0.00838859	0.00813612	0.00813612	0.014702	0.014702	0.00628624	0.00628624	0.00698996	0.00698996
Melitaea athalia	random	t	NA	NA	NA	preFP	578.923	577.977	576.94	581.221	572.215	575.822	0.0263962	0.0263962	0.0193937	0.0193937	0.0361377	0.0361377	0.0391506	0.0391506	0.0458682	0.0458682	0.0292821	0.0292821
Melitaea athalia	random	t-1	NA	NA	NA	FP	559.428	555.761	560.952	561.5	534.381	534.878	0.061149	0.061149	0.0505874	0.0505874	0.0433827	0.0433827	0.0454654	0.0454654	0.146549	0.146549	0.139254	0.139254
Melitaea athalia	random	t-1	NA	NA	NA	OW	574.271	568.93	570.511	566.155	567.387	566.249	0.00896677	0.00896677	0.0191187	0.0191187	0.00847147	0.00847147	0.0104796	0.0104796	0.0127157	0.0127157	0.0193191	0.0193191
Melitaea athalia	random	t-1	NA	NA	NA	postFP	548.789	554.388	565.723	568.04	567.623	566.997	0.0893463	0.0893463	0.0573267	0.0573267	0.0262269	0.0262269	0.0308684	0.0308684	0.0176972	0.0176972	0.0164231	0.0164231
Melitaea athalia	random	t-1	NA	NA	NA	preFP	563.751	564.009	566.99	569.759	564.335	566.341	0.0387385	0.0387385	0.0265066	0.0265066	0.0254859	0.0254859	0.035191	0.035191	0.0261988	0.0261988	0.0164615	0.0164615
Melitaea cinxia	random	t	341.837	0.150017	0.168246	NA	NA	NA	NA	NA	NA	NA	NA	NA	NA	NA	NA	NA	NA	NA	NA	NA	NA	NA
Melitaea cinxia	random	t	NA	NA	NA	FP	323.853	325.94	323.317	325.812	323.621	323.014	0.0961369	0.128201	0.0676613	0.117549	0.0814166	0.104493	0.0647523	0.103304	0.103597	0.161017	0.0928487	0.142523
Melitaea cinxia	random	t	NA	NA	NA	OW	341.177	341.735	346.992	341.527	346.901	346.29	0.151935	0.151935	0.147575	0.170607	0.117422	0.117422	0.126299	0.126299	0.117019	0.117019	0.117308	0.117308
Melitaea cinxia	random	t	NA	NA	NA	preFP	306.999	321.415	314.182	326.265	322.807	323.897	0.17914	0.22819	0.0864641	0.181531	0.158483	0.227607	0.089949	0.177713	0.106494	0.187464	0.0952142	0.184274
Melitaea cinxia	random	t-1	NA	NA	NA	FP	312.342	313.45	315.297	314.707	314.78	314.054	0.171071	0.186183	0.157823	0.193666	0.131859	0.136661	0.13219	0.138749	0.142637	0.149113	0.140145	0.150521
Melitaea cinxia	random	t-1	NA	NA	NA	OW	324.018	334.013	344.689	338.874	344.05	342.515	0.291166	0.34872	0.266268	0.358866	0.152685	0.173007	0.160746	0.177076	0.151498	0.166879	0.159082	0.177478
Melitaea cinxia	random	t-1	NA	NA	NA	postFP	303.841	306.814	310.111	318.592	316.393	316.257	0.216062	0.251416	0.203134	0.240791	0.180779	0.205325	0.12679	0.1321	0.127402	0.131674	0.129684	0.138253
Melitaea cinxia	random	t-1	NA	NA	NA	preFP	299.57	313.307	307.28	319.261	314.275	313.523	0.218111	0.218111	0.1391	0.148961	0.199021	0.21338	0.128034	0.134675	0.156115	0.156844	0.159717	0.166785
Melitaea deione	random	t	328.627	0.190606	0.242277	NA	NA	NA	NA	NA	NA	NA	NA	NA	NA	NA	NA	NA	NA	NA	NA	NA	NA	NA
Melitaea deione	random	t	NA	NA	NA	FP	338.958	335.267	337.717	341.179	339.332	337.955	0.191498	0.289778	0.193386	0.283876	0.21243	0.321192	0.198549	0.290723	0.201949	0.299324	0.202642	0.306211
Melitaea deione	random	t	NA	NA	NA	OW	404.506	403.873	407.02	398.441	404.417	402.56	0.0500276	0.0500276	0.0468872	0.0468872	0.0343413	0.0343413	0.0819856	0.0819856	0.057024	0.057024	0.0611062	0.0611062
Melitaea deione	random	t	NA	NA	NA	preFP	351.634	348.901	353.905	355.832	354.632	354.836	0.0620872	0.0798046	0.0787375	0.105523	0.0620443	0.103388	0.0561726	0.0875276	0.0701613	0.0921346	0.0624307	0.094071
Melitaea deione	random	t-1	NA	NA	NA	FP	336.767	334.219	337.017	333.932	336.01	334.314	0.177359	0.224007	0.18737	0.249866	0.195479	0.259901	0.238155	0.305941	0.204833	0.266099	0.206623	0.268466
Melitaea deione	random	t-1	NA	NA	NA	OW	387.362	383.984	389.595	381.598	391.367	389.67	0.21201	0.256709	0.224246	0.26595	0.219334	0.284139	0.227952	0.258978	0.200417	0.25387	0.204733	0.259388
Melitaea deione	random	t-1	NA	NA	NA	postFP	336.454	330.342	338.416	334.308	336.266	334.885	0.225542	0.308018	0.208052	0.251669	0.201493	0.270178	0.241387	0.327867	0.185237	0.235863	0.183455	0.229585
Melitaea deione	random	t-1	NA	NA	NA	preFP	334.733	331.23	333.924	337.654	333.31	335.117	0.173925	0.20937	0.234423	0.328498	0.211174	0.278606	0.185764	0.237459	0.213635	0.249962	0.201431	0.251023
Melitaea didyma	random	t	535.501	0.143329	0.255433	NA	NA	NA	NA	NA	NA	NA	NA	NA	NA	NA	NA	NA	NA	NA	NA	NA	NA	NA
Melitaea didyma	random	t	NA	NA	NA	FP	551.77	545.3	553.051	553.33	548.384	549.733	0.139114	0.335127	0.140264	0.297537	0.134418	0.330782	0.134373	0.310936	0.165741	0.378339	0.155784	0.366361
Melitaea didyma	random	t	NA	NA	NA	OW	574.442	573.478	575.676	564.363	573.178	573.006	0.077963	0.23712	0.0843498	0.268666	0.0769555	0.239229	0.0972205	0.250512	0.0853969	0.253505	0.0877357	0.267466
Melitaea didyma	random	t	NA	NA	NA	preFP	563.21	565.995	561.956	573.553	569.949	571.094	0.058941	0.0851273	0.0582463	0.0983705	0.0793027	0.106111	0.0527318	0.0826713	0.0454356	0.0622853	0.0505655	0.0771936
Melitaea didyma	random	t-1	NA	NA	NA	FP	547.615	543.667	544.274	548.058	544.974	546.586	0.0431848	0.0431848	0.0569184	0.0569184	0.155127	0.283881	0.0530604	0.0530604	0.0569081	0.0569081	0.0457042	0.0457042
Melitaea didyma	random	t-1	NA	NA	NA	OW	569.211	567.762	572.279	566.559	572.471	572.705	0.163535	0.284844	0.18401	0.32892	0.136914	0.23911	0.154279	0.268097	0.162046	0.298304	0.153218	0.280157
Melitaea didyma	random	t-1	NA	NA	NA	postFP	547.415	546.016	548.587	551.158	538.929	540.373	0.0445915	0.0445915	0.12537	0.226933	0.0464574	0.0464574	0.117915	0.209606	0.143895	0.228936	0.143387	0.235219
Melitaea didyma	random	t-1	NA	NA	NA	preFP	543.066	543.737	544.264	552.324	547.902	550.336	0.127986	0.225622	0.124514	0.2212	0.0614666	0.0614666	0.130329	0.237127	0.123912	0.216922	0.113401	0.201196
Melitaea parthenoides	fixed	t	118.192	0.0450866	0.0450866	NA	NA	NA	NA	NA	NA	NA	NA	NA	NA	NA	NA	NA	NA	NA	NA	NA	NA	NA
Melitaea parthenoides	fixed	t	NA	NA	NA	FP	38.9588	41.154	40.0478	35.1022	40.4471	37.1355	0.264393	0.264393	0.143656	0.143656	0.206071	0.206071	0.445767	0.445767	0.183912	0.183912	0.355014	0.355014
Melitaea parthenoides	fixed	t	NA	NA	NA	OW	122.223	122.705	118.32	121.903	121.821	121.154	0.0759806	0.0759806	0.0658048	0.0658048	0.154548	0.154548	0.0826704	0.0826704	0.0843692	0.0843692	0.0981368	0.0981368
Melitaea parthenoides	fixed	t	NA	NA	NA	preFP	42.388	42.4421	39.7683	42.1381	37.1022	41.9868	0.0765381	0.0765381	0.0732526	0.0732526	0.226846	0.226846	0.0916317	0.0916317	0.361377	0.361377	0.100694	0.100694
Melitaea parthenoides	fixed	t-1	NA	NA	NA	FP	41.9836	41.8515	41.9424	34.4963	40.0575	41.0612	0.101049	0.101049	0.108911	0.108911	0.103508	0.103508	0.474973	0.474973	0.211281	0.211281	0.155029	0.155029
Melitaea parthenoides	fixed	t-1	NA	NA	NA	OW	121.041	121.943	118.545	120.622	121.069	116.555	0.0675017	0.0675017	0.0482538	0.0482538	0.118947	0.118947	0.0763317	0.0763317	0.0669035	0.0669035	0.15805	0.15805
Melitaea parthenoides	fixed	t-1	NA	NA	NA	postFP	27.3093	40.8686	37.2872	37.6151	39.8667	38.6046	0.704505	0.704505	0.166025	0.166025	0.35278	0.35278	0.337094	0.337094	0.221673	0.221673	0.288021	0.288021
Melitaea parthenoides	fixed	t-1	NA	NA	NA	preFP	42.3807	42.435	39.7598	42.1323	37.0937	41.9803	0.0771542	0.0771542	0.0738585	0.0738585	0.227455	0.227455	0.0921481	0.0921481	0.361907	0.361907	0.101245	0.101245
Melitaea phoebe	random	t	583.978	0.116345	0.184357	NA	NA	NA	NA	NA	NA	NA	NA	NA	NA	NA	NA	NA	NA	NA	NA	NA	NA	NA
Melitaea phoebe	random	t	NA	NA	NA	FP	629.038	624.87	631.362	631.636	633.468	633.14	0.0907396	0.154428	0.0921392	0.144155	0.0893868	0.160724	0.0866459	0.144379	0.0823293	0.146538	0.0844164	0.150832
Melitaea phoebe	random	t	NA	NA	NA	OW	641.512	644.156	653.583	646.582	653.417	652.014	0.153643	0.229947	0.173851	0.28492	0.115166	0.1884	0.128393	0.204392	0.114291	0.18691	0.114299	0.186972
Melitaea phoebe	random	t	NA	NA	NA	preFP	592.43	592.102	594.51	597.02	597.998	597.764	0.115647	0.177213	0.1224	0.19918	0.117247	0.178123	0.120954	0.194223	0.119852	0.190966	0.122847	0.195145
Melitaea phoebe	random	t-1	NA	NA	NA	FP	608.717	608.088	611.334	612.955	616.305	616.873	0.181007	0.23586	0.19026	0.263558	0.18427	0.248555	0.182625	0.246016	0.173501	0.240225	0.173081	0.241706
Melitaea phoebe	random	t-1	NA	NA	NA	OW	616.804	622.179	630.727	622.303	631.203	629.581	0.212829	0.279795	0.248904	0.377033	0.164648	0.224694	0.193667	0.267805	0.165283	0.227673	0.163164	0.222929
Melitaea phoebe	random	t-1	NA	NA	NA	postFP	607.382	606.628	610.873	613.107	613.259	613.623	0.212543	0.293812	0.213998	0.300395	0.200727	0.278904	0.181877	0.24946	0.175572	0.24104	0.167354	0.227888
Melitaea phoebe	random	t-1	NA	NA	NA	preFP	613.124	612.137	613.134	616.541	612.133	614.653	0.172834	0.243892	0.177532	0.256027	0.183354	0.255999	0.165479	0.226885	0.203682	0.286784	0.215928	0.31916
Melitaea trivia	random	t	106.047	0.189137	0.213868	NA	NA	NA	NA	NA	NA	NA	NA	NA	NA	NA	NA	NA	NA	NA	NA	NA	NA	NA
Melitaea trivia	random	t	NA	NA	NA	FP	135.059	133.064	135.016	136.993	136.28	136.135	0.174946	0.174946	0.155291	0.214464	0.191479	0.191479	0.201094	0.201094	0.190189	0.20643	0.185484	0.226412
Melitaea trivia	random	t	NA	NA	NA	OW	128.695	127.179	134.987	124.677	128.744	127.142	0.28255	0.522994	0.279868	0.50849	0.223097	0.343481	0.314239	0.4759	0.30953	0.434731	0.308868	0.435669
Melitaea trivia	random	t	NA	NA	NA	preFP	110.533	106.421	114.791	115.111	115.747	115.472	0.195228	0.201033	0.244441	0.244441	0.196482	0.219577	0.212804	0.248923	0.203048	0.240917	0.181434	0.204859
Melitaea trivia	random	t-1	NA	NA	NA	FP	124.145	123.55	118.716	124.315	123.013	122.576	0.223569	0.224858	0.178056	0.201716	0.332223	0.332223	0.279344	0.279344	0.287365	0.317482	0.285776	0.332983
Melitaea trivia	random	t-1	NA	NA	NA	OW	129.439	132.744	140.631	129.132	134.235	132.651	0.367859	0.430387	0.358923	0.661116	0.187383	0.187383	0.341821	0.473274	0.311737	0.394541	0.311881	0.400426
Melitaea trivia	random	t-1	NA	NA	NA	postFP	118.986	123.253	121.674	126.022	118.871	116.689	0.365366	0.39383	0.223465	0.280671	0.306033	0.306033	0.224467	0.224467	0.330802	0.358289	0.34301	0.361158
Melitaea trivia	random	t-1	NA	NA	NA	preFP	124.561	121.412	127.105	128.528	125.037	127.488	0.166937	0.169047	0.200255	0.204828	0.204405	0.224887	0.1999	0.230334	0.277039	0.341629	0.195088	0.215736
Muschampia proto	random	t	159.742	0.310665	0.310665	NA	NA	NA	NA	NA	NA	NA	NA	NA	NA	NA	NA	NA	NA	NA	NA	NA	NA	NA
Muschampia proto	random	t	NA	NA	NA	FP	156.021	151.902	161.065	160.463	154.529	155.834	0.0647951	0.124679	0.0309677	0.0990053	0.0223832	0.0751545	0.0145082	0.0623694	0.0553827	0.115817	0.0160305	0.0893594
Muschampia proto	random	t	NA	NA	NA	OW	160.335	157.592	163.598	159.698	158.47	157.677	0.107207	0.107207	0.100192	0.100849	0.0864033	0.0864033	0.0868564	0.0972149	0.149063	0.189101	0.137134	0.177383
Muschampia proto	random	t	NA	NA	NA	preFP	131.111	124.366	136.929	137.187	139.731	138.407	0.320872	0.434297	0.32202	0.359182	0.314928	0.417462	0.310759	0.402162	0.304551	0.416062	0.304496	0.419364
Muschampia proto	random	t-1	NA	NA	NA	FP	140.141	133.702	143.423	142.064	138.387	137.74	0.218419	0.218419	0.227718	0.227718	0.213231	0.213231	0.219983	0.219983	0.231168	0.243885	0.252174	0.287459
Muschampia proto	random	t-1	NA	NA	NA	OW	159.284	152.979	160.982	156.297	159.753	158.123	0.300127	0.342141	0.360195	0.458024	0.305595	0.349451	0.307638	0.347658	0.300208	0.339719	0.302169	0.344
Muschampia proto	random	t-1	NA	NA	NA	postFP	143.873	137.627	140.697	139.549	140.652	139.124	0.214818	0.214818	0.22581	0.22581	0.259879	0.259879	0.259129	0.259129	0.217626	0.217626	0.215766	0.215766
Muschampia proto	random	t-1	NA	NA	NA	preFP	132.763	131.236	139.865	142.109	143.487	142.031	0.351777	0.434516	0.230123	0.230123	0.272825	0.294379	0.223476	0.223476	0.223837	0.223837	0.225039	0.225039
Nymphalis antiopa	random	t	412.995	0.108066	0.239813	NA	NA	NA	NA	NA	NA	NA	NA	NA	NA	NA	NA	NA	NA	NA	NA	NA	NA	NA
Nymphalis antiopa	random	t	NA	NA	NA	FP	461.896	459.123	470.6	475.226	469.244	466.451	0.161026	0.240887	0.178158	0.288882	0.118483	0.187511	0.114946	0.220069	0.125402	0.178032	0.153057	0.248708
Nymphalis antiopa	random	t	NA	NA	NA	OW	492.756	494.65	501.081	495.138	498.841	495.935	0.0986178	0.0986178	0.0849182	0.0849182	0.0496948	0.0496948	0.0599736	0.0599736	0.0502643	0.0502643	0.056838	0.056838
Nymphalis antiopa	random	t	NA	NA	NA	preFP	421.997	416.94	422.749	426.466	420.098	418.57	0.118514	0.198235	0.151623	0.251603	0.114802	0.238578	0.10464	0.210746	0.124393	0.270432	0.124372	0.261793
Nymphalis antiopa	random	t-1	NA	NA	NA	FP	428.009	433.887	445.731	449.397	441.842	442.929	0.193934	0.193934	0.159394	0.170172	0.109033	0.109033	0.105415	0.105415	0.135203	0.135203	0.126927	0.126927
Nymphalis antiopa	random	t-1	NA	NA	NA	OW	476.194	479.75	489.275	484.35	484.299	481.766	0.221853	0.253788	0.216471	0.266824	0.131164	0.131164	0.14356	0.152468	0.144575	0.145415	0.1505	0.153288
Nymphalis antiopa	random	t-1	NA	NA	NA	postFP	437.029	444.486	442.282	447.129	446.266	443.809	0.143608	0.143608	0.113219	0.113219	0.117505	0.117505	0.104909	0.104909	0.110966	0.110966	0.121451	0.121451
Nymphalis antiopa	random	t-1	NA	NA	NA	preFP	437.867	438.546	444.24	444.395	442.929	440.839	0.145638	0.145638	0.139536	0.139536	0.105538	0.105538	0.118206	0.118206	0.103233	0.103233	0.108725	0.108725
Nymphalis polychloros	random	t	333.867	0.247902	0.247902	NA	NA	NA	NA	NA	NA	NA	NA	NA	NA	NA	NA	NA	NA	NA	NA	NA	NA	NA
Nymphalis polychloros	random	t	NA	NA	NA	FP	308.005	306.126	304.935	306.785	307.128	306.729	0.124215	0.124215	0.112125	0.112125	0.123212	0.123212	0.13177	0.13177	0.141434	0.141434	0.140185	0.140185
Nymphalis polychloros	random	t	NA	NA	NA	OW	345.493	344.04	345.612	342.429	343.886	342.792	0.190652	0.190652	0.192681	0.192791	0.195511	0.195511	0.19393	0.19393	0.205425	0.205425	0.203789	0.203789
Nymphalis polychloros	random	t	NA	NA	NA	preFP	304.754	305.935	307.281	308.095	303.332	301.493	0.188646	0.188646	0.163704	0.163704	0.170543	0.170543	0.165103	0.165103	0.171634	0.171634	0.174385	0.174385
Nymphalis polychloros	random	t-1	NA	NA	NA	FP	286.819	290.071	284.532	288.56	295.906	294.722	0.296726	0.296726	0.258091	0.258091	0.29164	0.29164	0.286647	0.286647	0.255314	0.255314	0.258739	0.258739
Nymphalis polychloros	random	t-1	NA	NA	NA	OW	336.587	334.522	335.307	331.894	332.914	330.711	0.247063	0.247063	0.251954	0.251954	0.258479	0.258479	0.258151	0.258151	0.270852	0.270852	0.274687	0.274687
Nymphalis polychloros	random	t-1	NA	NA	NA	postFP	288.512	291.416	289.985	292.323	295.983	296.197	0.267157	0.267157	0.249012	0.249012	0.26892	0.26892	0.265118	0.265118	0.246023	0.246023	0.244098	0.244098
Nymphalis polychloros	random	t-1	NA	NA	NA	preFP	294.245	292.825	295.312	293.931	283.189	282.65	0.250261	0.250261	0.242573	0.242573	0.242119	0.242119	0.249986	0.249986	0.289521	0.289521	0.28472	0.28472
Ochlodes sylvanus	random	t	2611.09	0.0767949	0.0767949	NA	NA	NA	NA	NA	NA	NA	NA	NA	NA	NA	NA	NA	NA	NA	NA	NA	NA	NA
Ochlodes sylvanus	random	t	NA	NA	NA	FP	2572.94	2574.41	2581.99	2578.8	2572.93	2573.03	0.116035	0.171906	0.118482	0.185733	0.104448	0.156195	0.108115	0.160495	0.11314	0.167866	0.118296	0.178758
Ochlodes sylvanus	random	t	NA	NA	NA	OW	2580.31	2596.84	2590.49	2596.73	2598.28	2596.98	0.0730855	0.0892491	0.0616237	0.0833394	0.0692061	0.0940771	0.0624329	0.0881212	0.0612784	0.0841525	0.0630406	0.0860131
Ochlodes sylvanus	random	t	NA	NA	NA	preFP	2568.2	2571.27	2569.76	2569.9	2573.08	2567.64	0.100646	0.132295	0.0922988	0.118416	0.0853594	0.100655	0.0858009	0.103289	0.0889317	0.110999	0.0939264	0.116195
Ochlodes sylvanus	random	t-1	NA	NA	NA	FP	2529.96	2526.49	2554.02	2544.53	2545.22	2548.83	0.119537	0.126455	0.16117	0.198722	0.0892799	0.0892799	0.0984985	0.0984985	0.0955783	0.0955783	0.0947356	0.0965415
Ochlodes sylvanus	random	t-1	NA	NA	NA	OW	2530.79	2576.9	2559.61	2574.92	2575.67	2578.48	0.120367	0.120367	0.0807679	0.0807679	0.0949812	0.0949812	0.0792712	0.0792712	0.0810229	0.0810229	0.0791067	0.0791067
Ochlodes sylvanus	random	t-1	NA	NA	NA	postFP	2553.62	2550.61	2550.68	2548.95	2546.99	2554.97	0.0875791	0.0875791	0.089363	0.089363	0.0918482	0.0918482	0.0933022	0.0933022	0.0944097	0.0944097	0.0877417	0.0877417
Ochlodes sylvanus	random	t-1	NA	NA	NA	preFP	2539.96	2551.07	2556.64	2554.48	2549.14	2546.9	0.138286	0.165705	0.0911796	0.0911796	0.0877234	0.0877234	0.0878687	0.0878687	0.0940181	0.0940181	0.0961032	0.0961032
Papilio machaon	random	t	1437.29	0.0635292	0.0635292	NA	NA	NA	NA	NA	NA	NA	NA	NA	NA	NA	NA	NA	NA	NA	NA	NA	NA	NA
Papilio machaon	random	t	NA	NA	NA	FP	1334.84	1335.8	1368.89	1370.14	1374.42	1375.7	0.0626842	0.0626842	0.0585286	0.0732131	0.0453524	0.0507823	0.0432449	0.0435686	0.0406463	0.0509267	0.0392459	0.0505227
Papilio machaon	random	t	NA	NA	NA	OW	1433.7	1433.46	1434	1430.42	1434.96	1433.99	0.0452878	0.0452878	0.0479974	0.0499315	0.0434333	0.0434333	0.0458507	0.0458507	0.0404684	0.0404684	0.0401262	0.0401262
Papilio machaon	random	t	NA	NA	NA	preFP	1389.45	1388.08	1387.9	1387.87	1383.55	1384.5	0.0284749	0.0284749	0.0353376	0.0445767	0.0309187	0.0328366	0.0329885	0.0396246	0.0415755	0.0415803	0.0483187	0.0672689
Papilio machaon	random	t-1	NA	NA	NA	FP	1337.54	1344.8	1342.3	1356.59	1353.1	1356.8	0.0953041	0.0953041	0.205541	0.312983	0.0895025	0.0895025	0.0678302	0.0678302	0.0735082	0.0735082	0.193596	0.301144
Papilio machaon	random	t-1	NA	NA	NA	OW	1418.71	1425.18	1419.4	1424.78	1426.48	1425.65	0.0811302	0.0811302	0.172089	0.254279	0.0787231	0.0787231	0.0667775	0.0667775	0.0660802	0.0660802	0.0655369	0.0655369
Papilio machaon	random	t-1	NA	NA	NA	postFP	1347.82	1353.58	1357.53	1354.21	1355.62	1354.33	0.0797093	0.0797093	0.189989	0.294175	0.0669858	0.0669858	0.0698306	0.0698306	0.0640873	0.0640873	0.0663503	0.0663503
Papilio machaon	random	t-1	NA	NA	NA	preFP	1351.45	1348.99	1355.53	1351.71	1345.45	1344.35	0.0726021	0.0726021	0.198212	0.297967	0.0644034	0.0644034	0.0706116	0.0706116	0.0852654	0.0852654	0.220358	0.339061
Pararge aegeria	random	t	2293.86	0.0377676	0.037934	NA	NA	NA	NA	NA	NA	NA	NA	NA	NA	NA	NA	NA	NA	NA	NA	NA	NA	NA
Pararge aegeria	random	t	NA	NA	NA	FP	2340.74	2331.93	2335.68	2332.39	2341.64	2339.98	0.0377658	0.0645117	0.0434689	0.0676334	0.0458004	0.075612	0.0441251	0.0632555	0.0416538	0.0711243	0.0401392	0.063981
Pararge aegeria	random	t	NA	NA	NA	OW	2298.73	2297.01	2297.02	2298.17	2300.09	2301.52	0.0306505	0.0306505	0.03138	0.03138	0.0327596	0.0327596	0.0296567	0.0296567	0.0303043	0.0303043	0.0301158	0.0301158
Pararge aegeria	random	t	NA	NA	NA	preFP	2263.37	2272.12	2276.55	2276.76	2277.4	2269.62	0.0370072	0.0370072	0.029141	0.029141	0.0272361	0.0272361	0.0263146	0.0263146	0.0262892	0.0262892	0.0335931	0.0335931
Pararge aegeria	random	t-1	NA	NA	NA	FP	2255.86	2251.84	2237.01	2242.22	2253.77	2254.66	0.038968	0.038968	0.0417838	0.0417838	0.0578353	0.0578353	0.0530966	0.0530966	0.0436917	0.0436917	0.0433378	0.0433378
Pararge aegeria	random	t-1	NA	NA	NA	OW	2278.87	2282.87	2286.04	2284.87	2288.4	2289.45	0.0453068	0.0453068	0.0412215	0.0412215	0.0399284	0.0399284	0.03881	0.03881	0.0380882	0.0380882	0.0382214	0.0382214
Pararge aegeria	random	t-1	NA	NA	NA	postFP	2241.37	2250.82	2256.4	2249.38	2241.17	2234.83	0.0523253	0.0523253	0.043949	0.043949	0.0413017	0.0413017	0.0478365	0.0478365	0.0524761	0.0524761	0.0573591	0.0573591
Pararge aegeria	random	t-1	NA	NA	NA	preFP	2241.49	2254.92	2252.6	2253.79	2255.52	2246.34	0.0511136	0.0511136	0.0393813	0.0393813	0.0432532	0.0432532	0.0415078	0.0415078	0.0405553	0.0405553	0.0489381	0.0489381
Parnassius apollo	fixed	t	24.4165	0.245859	0.245859	NA	NA	NA	NA	NA	NA	NA	NA	NA	NA	NA	NA	NA	NA	NA	NA	NA	NA	NA
Parnassius apollo	fixed	t	NA	NA	NA	FP	20.6886	20.2729	18.4408	12.9164	20.3017	15.1928	0.0105577	0.0105577	0.0321981	0.0321981	0.136913	0.136913	0.495868	0.495868	0.0306703	0.0306703	0.347446	0.347446
Parnassius apollo	fixed	t	NA	NA	NA	OW	21.7241	21.8339	21.0517	19.8725	20.9729	19.4466	0.253531	0.253531	0.247731	0.247731	0.288342	0.288342	0.346504	0.346504	0.292344	0.292344	0.366604	0.366604
Parnassius apollo	fixed	t	NA	NA	NA	preFP	0.997251	2.37343	9.39181	10.8112	-4.59938	9.8028	0.759159	0.759159	0.700019	0.700019	0.277852	0.277852	0.185591	0.185591	0.910474	0.910474	0.25075	0.25075
Parnassius apollo	fixed	t-1	NA	NA	NA	FP	2.1965	0.767186	-1.99874	13.6112	4.70685	13.2627	0.704496	0.704496	0.76502	0.76502	0.853921	0.853921	0.0182897	0.0182897	0.573438	0.573438	0.0366284	0.0366284
Parnassius apollo	fixed	t-1	NA	NA	NA	OW	22.9968	25.0471	23.1844	27.8186	28.358	28.0126	0.462578	0.462578	0.373171	0.373171	0.454846	0.454846	0.234791	0.234791	0.2055	0.2055	0.224347	0.224347
Parnassius apollo	fixed	t-1	NA	NA	NA	postFP	-1.8312	4.53657	13.2164	7.18127	7.29222	7.53519	0.849505	0.849505	0.583256	0.583256	0.0391098	0.0391098	0.419269	0.419269	0.411985	0.411985	0.395969	0.395969
Parnassius apollo	fixed	t-1	NA	NA	NA	preFP	2.45673	2.76156	9.8102	10.8615	-7.43056	9.89006	0.692351	0.692351	0.677686	0.677686	0.24501	0.24501	0.177344	0.177344	0.946849	0.946849	0.239785	0.239785
Pieris brassicae	random	t	3299.86	0.149283	0.152815	NA	NA	NA	NA	NA	NA	NA	NA	NA	NA	NA	NA	NA	NA	NA	NA	NA	NA	NA
Pieris brassicae	random	t	NA	NA	NA	FP	3184.74	3189.18	3186.39	3177.09	3198.22	3197.39	0.139237	0.173183	0.138288	0.176698	0.14397	0.184855	0.160305	0.219343	0.134981	0.172333	0.135902	0.174364
Pieris brassicae	random	t	NA	NA	NA	OW	3327.33	3314.65	3329.17	3321.95	3331.39	3328.77	0.108502	0.139913	0.117839	0.148695	0.107621	0.139728	0.109223	0.137891	0.106969	0.142185	0.106713	0.13666
Pieris brassicae	random	t	NA	NA	NA	preFP	3275.72	3259.95	3276.92	3277.33	3273.19	3277.37	0.114238	0.156501	0.128589	0.174296	0.115439	0.159833	0.117314	0.162311	0.117982	0.16126	0.117305	0.162802
Pieris brassicae	random	t-1	NA	NA	NA	FP	3149	3169.21	3172.82	3158.29	3168.03	3170.11	0.175145	0.184267	0.164584	0.176921	0.166696	0.181131	0.182922	0.202407	0.175795	0.194212	0.176485	0.196941
Pieris brassicae	random	t-1	NA	NA	NA	OW	3249.52	3275.43	3288.52	3268.25	3276.21	3277.24	0.171116	0.171116	0.161215	0.167019	0.148705	0.151526	0.160683	0.163633	0.152972	0.152972	0.154399	0.155701
Pieris brassicae	random	t-1	NA	NA	NA	postFP	3121.73	3173.38	3161.21	3178.64	3173.32	3175.31	0.204884	0.223199	0.164988	0.178339	0.178842	0.19625	0.160885	0.172421	0.164357	0.177337	0.159864	0.170505
Pieris brassicae	random	t-1	NA	NA	NA	preFP	3164.04	3154.46	3167.36	3175.31	3169.4	3175.87	0.165749	0.175328	0.177751	0.191724	0.165797	0.176626	0.165932	0.180261	0.165315	0.176364	0.163996	0.17711
Pieris napi	random	t	2853.76	0.0647648	0.0647648	NA	NA	NA	NA	NA	NA	NA	NA	NA	NA	NA	NA	NA	NA	NA	NA	NA	NA	NA
Pieris napi	random	t	NA	NA	NA	FP	2820.84	2820.46	2820.49	2805.66	2810.94	2818.04	0.0470937	0.0470937	0.0464388	0.0464388	0.0488291	0.0488291	0.0623361	0.0623361	0.0572979	0.0572979	0.0519286	0.0519286
Pieris napi	random	t	NA	NA	NA	OW	2887.93	2883.98	2892.14	2888.96	2891.97	2894	0.0471306	0.0471306	0.0495359	0.0495359	0.0427872	0.0427872	0.0431525	0.0431525	0.0435659	0.0435659	0.042704	0.042704
Pieris napi	random	t	NA	NA	NA	preFP	2848.49	2854.51	2845.77	2850.36	2851.97	2852.93	0.0411035	0.0462532	0.0364779	0.0426713	0.0447408	0.0517843	0.0430551	0.0556566	0.0402898	0.0490368	0.0378488	0.0425979
Pieris napi	random	t-1	NA	NA	NA	FP	2831.25	2831.07	2830.19	2832.87	2827.45	2834.45	0.0647896	0.0647896	0.0639877	0.0639877	0.0670575	0.0670575	0.0664796	0.0664796	0.0699858	0.0699858	0.0647653	0.0647653
Pieris napi	random	t-1	NA	NA	NA	OW	2834.13	2833.31	2855.2	2851.36	2856.59	2857.37	0.0855923	0.0855923	0.0854909	0.0854909	0.0682664	0.0682664	0.0691411	0.0691411	0.0678	0.0678	0.067948	0.067948
Pieris napi	random	t-1	NA	NA	NA	postFP	2743.45	2817.49	2831.38	2833.37	2832.11	2833.95	0.133158	0.133158	0.0770774	0.0770774	0.0663217	0.0663217	0.0663606	0.0663606	0.0652027	0.0652027	0.0634794	0.0634794
Pieris napi	random	t-1	NA	NA	NA	preFP	2832.31	2833.11	2828.64	2832.75	2832.29	2832.57	0.0649189	0.0649189	0.0643048	0.0643048	0.0685501	0.0685501	0.0649617	0.0649617	0.0655468	0.0655468	0.0653622	0.0653622
Pieris rapae	random	t	3374.57	0.0443517	0.0612483	NA	NA	NA	NA	NA	NA	NA	NA	NA	NA	NA	NA	NA	NA	NA	NA	NA	NA	NA
Pieris rapae	random	t	NA	NA	NA	FP	3248.38	3233.34	3251.75	3254.72	3253.63	3254.75	0.046551	0.0728952	0.0541032	0.0711361	0.0461467	0.0726592	0.04736	0.0778082	0.0449253	0.0703674	0.044661	0.0706845
Pieris rapae	random	t	NA	NA	NA	OW	3345.27	3332.78	3344.94	3329	3348.24	3341.6	0.0471059	0.0752196	0.0560217	0.0820952	0.0479473	0.0774405	0.0540451	0.0748153	0.0451484	0.07405	0.0489465	0.0738066
Pieris rapae	random	t	NA	NA	NA	preFP	3237.08	3231.75	3225.79	3234.87	3223.8	3232.76	0.0340184	0.0340184	0.0378715	0.0378715	0.0433174	0.0433174	0.0385048	0.0385048	0.0455375	0.0455375	0.0390199	0.0390199
Pieris rapae	random	t-1	NA	NA	NA	FP	3226.38	3202.59	3235.28	3222.89	3237.72	3234.99	0.0651837	0.0651837	0.0826484	0.0826484	0.0604665	0.0604665	0.071264	0.071264	0.0595007	0.0595007	0.0618229	0.0618229
Pieris rapae	random	t-1	NA	NA	NA	OW	3292.52	3283.21	3290.63	3256.8	3291.23	3277.67	0.0635727	0.0635727	0.0702542	0.0702542	0.0650831	0.0650831	0.0875352	0.0875352	0.0645571	0.0645571	0.074962	0.074962
Pieris rapae	random	t-1	NA	NA	NA	postFP	3221.08	3217.65	3221.4	3212.84	3205.46	3214.03	0.0705314	0.0705314	0.0732585	0.0732585	0.0711056	0.0711056	0.0776346	0.0776346	0.0817568	0.0817568	0.0749524	0.0749524
Pieris rapae	random	t-1	NA	NA	NA	preFP	3225.51	3225.49	3211.3	3230.26	3211.11	3218.91	0.0662973	0.0662973	0.0660961	0.0660961	0.0774206	0.0774206	0.0654956	0.0654956	0.0782471	0.0782471	0.0728043	0.0728043
Plebejus argus	random	t	852.354	0.00532147	0.0129746	NA	NA	NA	NA	NA	NA	NA	NA	NA	NA	NA	NA	NA	NA	NA	NA	NA	NA	NA
Plebejus argus	random	t	NA	NA	NA	FP	906.124	909.344	907.643	907.532	901.388	903.623	0.0340234	0.0340234	0.0135443	0.0135443	0.0295642	0.0295642	0.0254316	0.0254316	0.0363707	0.0363707	0.0279507	0.0279507
Plebejus argus	random	t	NA	NA	NA	OW	984.233	984.734	985.125	981.558	981.764	983.344	0.0167368	0.0215083	0.0143441	0.020072	0.00819081	0.00860428	0.0113009	0.0138027	0.0129254	0.0214555	0.00980062	0.0191088
Plebejus argus	random	t	NA	NA	NA	preFP	863.682	863.672	861.561	863.994	860.13	861.656	0.00803911	0.00803911	0.00955944	0.00955944	0.0175638	0.0175638	0.0109744	0.0109744	0.0233687	0.0233687	0.0196978	0.0196978
Plebejus argus	random	t-1	NA	NA	NA	FP	880.918	880.665	877.11	879.933	873.884	875.523	0.0160336	0.0160336	0.00582578	0.00582578	0.0275171	0.0275171	0.0145453	0.0145453	0.0253211	0.0253211	0.0185994	0.0185994
Plebejus argus	random	t-1	NA	NA	NA	OW	981.316	988.767	989.727	984.106	984.044	985.687	0.0398438	0.0398438	0.0187337	0.0187337	0.0112408	0.0112408	0.0198879	0.0198879	0.0220871	0.0220871	0.0186351	0.0186351
Plebejus argus	random	t-1	NA	NA	NA	postFP	874.735	882.113	879.418	882.324	877.915	877.787	0.0286667	0.0286667	0.00759445	0.00759445	0.019397	0.019397	0.0080759	0.0080759	0.020643	0.020643	0.0205308	0.0205308
Plebejus argus	random	t-1	NA	NA	NA	preFP	881.211	882.454	873.952	882.635	874.107	876.193	0.0085493	0.0085493	0.00625465	0.00625465	0.0334271	0.0334271	0.00810406	0.00810406	0.0344506	0.0344506	0.0291535	0.0291535
Plebejus idas	random	t	492.526	0.132749	0.152695	NA	NA	NA	NA	NA	NA	NA	NA	NA	NA	NA	NA	NA	NA	NA	NA	NA	NA	NA
Plebejus idas	random	t	NA	NA	NA	FP	456.74	450.78	456.348	452.916	448.042	443.881	0.114081	0.137015	0.116479	0.143819	0.115424	0.15273	0.127249	0.162698	0.132606	0.158898	0.142955	0.163297
Plebejus idas	random	t	NA	NA	NA	OW	485.559	479.038	485.016	470.476	479.742	476.696	0.126055	0.165314	0.144924	0.201871	0.116875	0.16421	0.185399	0.256255	0.12435	0.165966	0.144794	0.200301
Plebejus idas	random	t	NA	NA	NA	preFP	458.259	456.987	463.878	463.527	458.089	456.679	0.0839978	0.0984133	0.0699068	0.109302	0.0611795	0.0888779	0.0635324	0.0927001	0.0816164	0.111276	0.0804861	0.108304
Plebejus idas	random	t-1	NA	NA	NA	FP	457.623	451.685	455.505	454.437	448.787	444.864	0.123834	0.136209	0.126292	0.142235	0.128308	0.145531	0.127533	0.143998	0.135474	0.142921	0.143076	0.144847
Plebejus idas	random	t-1	NA	NA	NA	OW	480.877	476.811	482.02	471.424	476.623	474.707	0.160392	0.174863	0.161794	0.183324	0.133026	0.143365	0.193511	0.229344	0.142657	0.150867	0.165614	0.188612
Plebejus idas	random	t-1	NA	NA	NA	postFP	444.548	442.501	451.03	452.903	448.414	448.735	0.169828	0.169828	0.161507	0.169004	0.134597	0.134597	0.128756	0.130763	0.164478	0.187836	0.153563	0.175714
Plebejus idas	random	t-1	NA	NA	NA	preFP	453.426	449.934	455.642	455.061	452.816	451.667	0.131801	0.141488	0.132568	0.155088	0.133854	0.153999	0.135898	0.155754	0.128283	0.140882	0.12667	0.139513
Polygonia c-album	fixed	t	2284.24	0.109364	0.109364	NA	NA	NA	NA	NA	NA	NA	NA	NA	NA	NA	NA	NA	NA	NA	NA	NA	NA	NA
Polygonia c-album	fixed	t	NA	NA	NA	FP	2281.1	2275.83	2279.83	2279.85	2278.71	2273.1	0.0753738	0.0753738	0.0804385	0.0804385	0.0765924	0.0765924	0.0765792	0.0765792	0.0776751	0.0776751	0.0830434	0.0830434
Polygonia c-album	fixed	t	NA	NA	NA	OW	2260.25	2257.44	2251.51	2257.37	2248.9	2252.91	0.0620851	0.0620851	0.0647629	0.0647629	0.0703885	0.0703885	0.0648285	0.0648285	0.072853	0.072853	0.0690692	0.0690692
Polygonia c-album	fixed	t	NA	NA	NA	preFP	2328.84	2328.6	2327.88	2329.1	2324.52	2327.18	0.0586175	0.0586175	0.0588599	0.0588599	0.0595625	0.0595625	0.0583695	0.0583695	0.0628482	0.0628482	0.0602514	0.0602514
Polygonia c-album	fixed	t-1	NA	NA	NA	FP	2204.43	2209.79	2199.61	2210.47	2204.26	2204.53	0.113883	0.113883	0.108923	0.108923	0.118321	0.118321	0.108289	0.108289	0.114037	0.114037	0.113787	0.113787
Polygonia c-album	fixed	t-1	NA	NA	NA	OW	2256.06	2252.69	2254.75	2259.87	2256.98	2259.96	0.114442	0.114442	0.11747	0.11747	0.115615	0.115615	0.110994	0.110994	0.113609	0.113609	0.110917	0.110917
Polygonia c-album	fixed	t-1	NA	NA	NA	postFP	2194.09	2197.19	2207.62	2209.07	2210.3	2210.41	0.123374	0.123374	0.120539	0.120539	0.110935	0.110935	0.109587	0.109587	0.108448	0.108448	0.108338	0.108338
Polygonia c-album	fixed	t-1	NA	NA	NA	preFP	2206.47	2208	2201.5	2201.85	2196.48	2195.98	0.111994	0.111994	0.110582	0.110582	0.116578	0.116578	0.116257	0.116257	0.12119	0.12119	0.121651	0.121651
Polyommatus amandus	random	t	823.029	0.16161	0.18822	NA	NA	NA	NA	NA	NA	NA	NA	NA	NA	NA	NA	NA	NA	NA	NA	NA	NA	NA
Polyommatus amandus	random	t	NA	NA	NA	FP	799.541	792.415	792.909	802.135	798.905	796.87	0.127641	0.157184	0.127296	0.152887	0.127693	0.162021	0.116953	0.148324	0.12178	0.155951	0.121862	0.154568
Polyommatus amandus	random	t	NA	NA	NA	OW	836.84	835.241	845.29	836.949	842.591	843.112	0.129512	0.156197	0.133214	0.175919	0.107506	0.145477	0.118812	0.160524	0.102719	0.134099	0.103081	0.139316
Polyommatus amandus	random	t	NA	NA	NA	preFP	806.499	800.684	796.526	800.341	803.086	802.101	0.120781	0.16556	0.118806	0.157963	0.141225	0.189703	0.136759	0.178817	0.118724	0.156372	0.122074	0.161946
Polyommatus amandus	random	t-1	NA	NA	NA	FP	763.273	758.771	772.367	782.165	777.992	775.23	0.232072	0.268711	0.225988	0.259777	0.191184	0.223863	0.177684	0.207294	0.185527	0.218087	0.184413	0.212778
Polyommatus amandus	random	t-1	NA	NA	NA	OW	794.231	801.666	826.004	809.203	813.47	815.38	0.224215	0.236361	0.233724	0.2837	0.160072	0.186614	0.193317	0.225707	0.172073	0.189153	0.179871	0.210579
Polyommatus amandus	random	t-1	NA	NA	NA	postFP	780.751	764.029	775.005	784.162	779.471	776.6	0.166748	0.184515	0.190338	0.204372	0.172055	0.191117	0.167966	0.190267	0.178309	0.203138	0.182956	0.209042
Polyommatus amandus	random	t-1	NA	NA	NA	preFP	786.482	776.35	763.771	777.548	777.537	777.611	0.165362	0.192706	0.176533	0.203587	0.214803	0.250322	0.184318	0.205938	0.171855	0.189742	0.174139	0.194911
Polyommatus celina	random	t	114.576	0.258294	0.350791	NA	NA	NA	NA	NA	NA	NA	NA	NA	NA	NA	NA	NA	NA	NA	NA	NA	NA	NA
Polyommatus celina	random	t	NA	NA	NA	FP	107.754	102.706	113.571	113.311	111.112	109.526	0.273654	0.328255	0.256965	0.315777	0.277875	0.343013	0.304263	0.384847	0.276296	0.319325	0.276215	0.319242
Polyommatus celina	random	t	NA	NA	NA	OW	111.808	105.072	116.146	117.561	117.306	115.759	0.258186	0.258186	0.26512	0.26512	0.234834	0.234834	0.211679	0.211679	0.213249	0.213249	0.212463	0.212463
Polyommatus celina	random	t	NA	NA	NA	preFP	99.1586	92.777	98.4426	98.6243	98.9642	97.4139	0.0569746	0.0569746	0.0547326	0.0547326	0.0816205	0.0816205	0.078298	0.078298	0.143012	0.143012	0.142369	0.142369
Polyommatus celina	random	t-1	NA	NA	NA	FP	98.6735	92.9497	100.658	102.92	100.907	99.3209	0.306799	0.380104	0.302496	0.384955	0.383943	0.496639	0.359857	0.474062	0.337691	0.417202	0.337642	0.417196
Polyommatus celina	random	t-1	NA	NA	NA	OW	104.636	99.4845	116.1	112.251	112.911	111.182	0.390408	0.532445	0.382015	0.533099	0.243203	0.313355	0.341139	0.491331	0.319082	0.443468	0.3255	0.458589
Polyommatus celina	random	t-1	NA	NA	NA	postFP	100.24	94.036	102.433	103.178	101.106	99.5767	0.326166	0.347092	0.324211	0.348397	0.286365	0.311126	0.269563	0.290113	0.395313	0.472043	0.393514	0.468544
Polyommatus celina	random	t-1	NA	NA	NA	preFP	88.0528	85.6998	97.0284	98.5582	104.659	103.224	0.49536	0.537961	0.436943	0.476274	0.388296	0.475413	0.360396	0.435865	0.286704	0.325461	0.283153	0.320888
Polyommatus escheri	random	t	456.274	0.111061	0.111061	NA	NA	NA	NA	NA	NA	NA	NA	NA	NA	NA	NA	NA	NA	NA	NA	NA	NA	NA
Polyommatus escheri	random	t	NA	NA	NA	FP	482.082	479.945	480.785	485.938	481.768	481.147	0.0419177	0.049566	0.0441496	0.0568142	0.0557674	0.0713148	0.0426503	0.0526478	0.0448531	0.0560499	0.041618	0.0502
Polyommatus escheri	random	t	NA	NA	NA	OW	495.567	494.848	495.709	492.338	493.686	491.319	0.0976548	0.0976548	0.0950108	0.0950108	0.0982323	0.0982323	0.0980932	0.0980932	0.105682	0.106096	0.111678	0.113871
Polyommatus escheri	random	t	NA	NA	NA	preFP	487.525	488.02	491.141	492.288	492.853	492.599	0.083276	0.095673	0.0795612	0.108775	0.0752094	0.0853644	0.0844437	0.10456	0.0865704	0.104727	0.0908339	0.118635
Polyommatus escheri	random	t-1	NA	NA	NA	FP	466.332	464.904	466.049	469.585	465.131	464.942	0.112619	0.112619	0.110026	0.110026	0.117911	0.117911	0.115326	0.115326	0.118333	0.118333	0.114172	0.114172
Polyommatus escheri	random	t-1	NA	NA	NA	OW	494.949	502.447	502.345	500.908	502.753	501.642	0.150845	0.150845	0.112563	0.112563	0.119981	0.119981	0.111277	0.111277	0.116448	0.116448	0.116333	0.116333
Polyommatus escheri	random	t-1	NA	NA	NA	postFP	463.336	465.11	467.953	468.217	466.378	467.252	0.125762	0.125762	0.11633	0.11633	0.113193	0.113193	0.124092	0.124092	0.120707	0.120707	0.116765	0.116765
Polyommatus escheri	random	t-1	NA	NA	NA	preFP	461.962	464.463	467.019	467.523	469.273	470.232	0.129024	0.129024	0.112573	0.112573	0.115368	0.115368	0.123628	0.123628	0.120363	0.120363	0.115312	0.115312
Polyommatus fulgens	random	t	66.0016	0.143287	0.143287	NA	NA	NA	NA	NA	NA	NA	NA	NA	NA	NA	NA	NA	NA	NA	NA	NA	NA	NA
Polyommatus fulgens	random	t	NA	NA	NA	FP	24.0365	16.5273	24.6447	24.0138	23.7436	22.0309	0.0423093	0.933461	0.105377	0.898134	0.0153178	0.855165	0.0407123	0.871275	0.00450718	0.858642	0.00445387	0.857585
Polyommatus fulgens	random	t	NA	NA	NA	OW	60.8635	59.8846	64.0464	56.0144	58.4532	56.9927	0.285953	0.285953	0.269179	0.269179	0.274287	0.274287	0.365567	0.365567	0.391542	0.391542	0.389019	0.389019
Polyommatus fulgens	random	t	NA	NA	NA	preFP	31.5498	28.3518	34.2577	37.9706	36.9241	36.1534	0.464264	0.464264	0.402281	0.402281	0.445262	0.445262	0.325723	0.325723	0.472164	0.472164	0.502124	0.502124
Polyommatus fulgens	random	t-1	NA	NA	NA	FP	36.5039	30.2392	32.813	32.2464	29.554	29.2878	0.342841	0.342841	0.351046	0.351046	0.390184	0.390184	0.486677	0.486677	0.559584	0.825774	0.430893	0.430893
Polyommatus fulgens	random	t-1	NA	NA	NA	OW	60.1567	60.7984	59.3979	59.3633	60.8262	59.1775	0.233483	0.233483	0.143349	0.143349	0.374359	0.374359	0.148001	0.148001	0.224098	0.224098	0.228974	0.228974
Polyommatus fulgens	random	t-1	NA	NA	NA	postFP	36.5721	34.6169	37.9219	39.352	33.5593	31.9263	0.41407	0.41407	0.330705	0.330705	0.384537	0.384537	0.35414	0.35414	0.571549	0.70868	0.572495	0.739012
Polyommatus fulgens	random	t-1	NA	NA	NA	preFP	32.5692	29.0859	35.1581	38.6281	37.8899	36.8422	0.433531	0.433531	0.387129	0.387129	0.420935	0.420935	0.314416	0.314416	0.444966	0.444966	0.491566	0.491566
Polyommatus icarus	random	t	3511.97	0.0486121	0.0486121	NA	NA	NA	NA	NA	NA	NA	NA	NA	NA	NA	NA	NA	NA	NA	NA	NA	NA	NA
Polyommatus icarus	random	t	NA	NA	NA	FP	3518.07	3526.63	3529.07	3528.79	3529.51	3530.02	0.0634774	0.106659	0.0577985	0.102413	0.057037	0.0994894	0.0582787	0.100593	0.0578245	0.102123	0.0575708	0.102159
Polyommatus icarus	random	t	NA	NA	NA	OW	3472.31	3491.02	3485.37	3489.85	3493.78	3495.33	0.0452929	0.0452929	0.030213	0.030213	0.0344616	0.0344616	0.0289256	0.0289256	0.0278513	0.0278513	0.0277911	0.0277911
Polyommatus icarus	random	t	NA	NA	NA	preFP	3494.81	3506.52	3500.46	3514.79	3514.29	3516.54	0.067133	0.0784768	0.0604494	0.0734481	0.065851	0.0780671	0.0533998	0.0613396	0.055006	0.0647308	0.0520348	0.0593127
Polyommatus icarus	random	t-1	NA	NA	NA	FP	3489.44	3497.93	3497.4	3495.53	3500.49	3500.54	0.0568754	0.0568754	0.0506322	0.0506322	0.0524811	0.0524811	0.0554003	0.0554003	0.0502445	0.0502445	0.0504348	0.0504348
Polyommatus icarus	random	t-1	NA	NA	NA	OW	3459.53	3503.93	3489.12	3501.82	3505.24	3506.79	0.0836828	0.0836828	0.0495442	0.0495442	0.0607388	0.0607388	0.0490065	0.0490065	0.0483468	0.0483468	0.0482921	0.0482921
Polyommatus icarus	random	t-1	NA	NA	NA	postFP	3475.68	3497	3488.9	3502.53	3499.25	3500.54	0.0681128	0.0681128	0.0520908	0.0520908	0.0586615	0.0586615	0.0485714	0.0485714	0.0498637	0.0498637	0.0487102	0.0487102
Polyommatus icarus	random	t-1	NA	NA	NA	preFP	3474.82	3490.48	3478.18	3500.49	3497.15	3504.46	0.0672771	0.0672771	0.056577	0.056577	0.0669725	0.0669725	0.0509675	0.0509675	0.0536425	0.0536425	0.0482537	0.0482537
Polyommatus ripartii	random	t	41.6039	0.196778	0.196778	NA	NA	NA	NA	NA	NA	NA	NA	NA	NA	NA	NA	NA	NA	NA	NA	NA	NA	NA
Polyommatus ripartii	random	t	NA	NA	NA	FP	49.1069	42.0216	48.3629	45.167	44.1786	42.3579	0.00473469	0.465773	0.0879039	0.53843	0.033605	0.55944	0.00467634	0.455592	0.0106641	0.463283	0.0207194	0.512218
Polyommatus ripartii	random	t	NA	NA	NA	OW	105.656	104.499	106.884	100.783	106.889	105.536	0.136057	0.136057	0.0906227	0.0906227	0.0752695	0.0752695	0.0689835	0.0689835	0.0680991	0.0680991	0.0709825	0.0709825
Polyommatus ripartii	random	t	NA	NA	NA	preFP	44.6027	41.6039	44.0575	44.5337	51.7014	49.654	0.0891271	0.386633	0.126874	0.505029	0.11659	0.479827	0.143463	0.339769	0.104755	0.437981	0.115695	0.44368
Polyommatus ripartii	random	t-1	NA	NA	NA	FP	49.7945	44.3802	49.6371	45.7179	42.4773	41.7616	0.195483	0.195483	0.220827	0.220827	0.203845	0.203845	0.209644	0.21173	0.352215	0.352215	0.305877	0.305877
Polyommatus ripartii	random	t-1	NA	NA	NA	OW	96.5776	95.8768	99.497	92.8259	99.1523	97.8128	0.305961	0.305961	0.261779	0.350769	0.210203	0.210203	0.221447	0.235299	0.213743	0.213743	0.215833	0.215833
Polyommatus ripartii	random	t-1	NA	NA	NA	postFP	53.7894	47.4602	51.9294	46.2437	48.3471	47.1773	0.206153	0.206153	0.252778	0.252778	0.222188	0.222188	0.424346	0.424346	0.238895	0.238895	0.219762	0.219762
Polyommatus ripartii	random	t-1	NA	NA	NA	preFP	45.6903	45.0869	47.0925	47.6352	54.2447	52.4653	0.270391	0.270391	0.213504	0.213504	0.20462	0.20462	0.221318	0.221318	0.200459	0.200459	0.197633	0.197633
Polyommatus thersites	random	t	349.972	0.0207207	0.0207207	NA	NA	NA	NA	NA	NA	NA	NA	NA	NA	NA	NA	NA	NA	NA	NA	NA	NA	NA
Polyommatus thersites	random	t	NA	NA	NA	FP	360.139	357.37	356.959	364.682	362.522	362.117	0.0241895	0.0241895	0.0284464	0.0284464	0.0316496	0.0316496	0.0223354	0.0223354	0.0219009	0.0219009	0.0216147	0.0216147
Polyommatus thersites	random	t	NA	NA	NA	OW	395.339	391.802	394.333	386.281	389.3	388.974	0.0152552	0.135007	0.0263746	0.166175	0.0234001	0.147242	0.0488246	0.173356	0.044936	0.152402	0.0433809	0.141323
Polyommatus thersites	random	t	NA	NA	NA	preFP	361.487	358.316	361.359	368.209	366.954	365.771	0.0140734	0.0140734	0.0307276	0.0307276	0.0201798	0.0205412	0.00860204	0.00860204	0.0156727	0.0156727	0.0221569	0.0221569
Polyommatus thersites	random	t-1	NA	NA	NA	FP	359.193	357.254	355.887	364.009	361.883	361.401	0.028612	0.028612	0.0264042	0.0264042	0.0462911	0.0462911	0.0246384	0.0246384	0.0239399	0.0239399	0.0242552	0.0242552
Polyommatus thersites	random	t-1	NA	NA	NA	OW	409.162	407.695	408.906	404.575	399.479	396.872	0.0359552	0.0359552	0.031433	0.031433	0.0384869	0.0384869	0.0388927	0.0388927	0.0952613	0.0952613	0.107391	0.107391
Polyommatus thersites	random	t-1	NA	NA	NA	postFP	359.985	358.07	357.023	357.262	357.138	353.573	0.023889	0.023889	0.0249131	0.0249131	0.0361357	0.0361357	0.0523263	0.0523263	0.041886	0.041886	0.0624868	0.0624868
Polyommatus thersites	random	t-1	NA	NA	NA	preFP	353.373	355.154	358.782	363.063	362.736	360.777	0.0608019	0.0608019	0.0393158	0.0393158	0.0235472	0.0235472	0.0328649	0.0328649	0.0326067	0.0326067	0.0449367	0.0449367
Pontia daplidice	random	t	1375.36	0.0507	0.0507	NA	NA	NA	NA	NA	NA	NA	NA	NA	NA	NA	NA	NA	NA	NA	NA	NA	NA	NA
Pontia daplidice	random	t	NA	NA	NA	FP	1291.26	1288.86	1277.64	1295.46	1294.82	1296.62	0.0411254	0.0411254	0.0418748	0.0418748	0.0573765	0.0573765	0.0408438	0.0408438	0.0396109	0.0396109	0.0367696	0.0367696
Pontia daplidice	random	t	NA	NA	NA	OW	1369.33	1365.22	1364.62	1367.45	1368.61	1367.52	0.0145167	0.0163789	0.0236974	0.0236974	0.0253097	0.028245	0.0148527	0.0186876	0.0158148	0.0174996	0.0155468	0.0188424
Pontia daplidice	random	t	NA	NA	NA	preFP	1344.34	1344.08	1333.98	1348.8	1343.16	1342.86	0.0355055	0.0355055	0.031854	0.031854	0.0426155	0.0426155	0.0357134	0.0357134	0.0399342	0.0399342	0.0404392	0.0404392
Pontia daplidice	random	t-1	NA	NA	NA	FP	1308.21	1306.94	1291.28	1307.76	1305.85	1313.4	0.0548536	0.0548536	0.0533239	0.0533239	0.0776255	0.0776255	0.0639343	0.0639343	0.0652684	0.0652684	0.0508978	0.0508978
Pontia daplidice	random	t-1	NA	NA	NA	OW	1353.92	1358.48	1357.25	1354.99	1350.38	1353.53	0.0597927	0.0597927	0.0518298	0.0518298	0.0544848	0.0544848	0.0542248	0.0542248	0.0664918	0.0664918	0.0579305	0.0579305
Pontia daplidice	random	t-1	NA	NA	NA	postFP	1298.62	1304.54	1300.26	1306.64	1309.3	1305.89	0.0731576	0.0731576	0.0598498	0.0598498	0.0581821	0.0581821	0.0577876	0.0577876	0.0507356	0.0507356	0.0563395	0.0563395
Pontia daplidice	random	t-1	NA	NA	NA	preFP	1307.26	1307.12	1299.85	1310.61	1309.91	1308.06	0.056311	0.056311	0.0524823	0.0524823	0.0576681	0.0576681	0.0587361	0.0587361	0.0529151	0.0529151	0.0565543	0.0565543
Pseudophilotes panoptes	random	t	537.619	0.0864221	0.112339	NA	NA	NA	NA	NA	NA	NA	NA	NA	NA	NA	NA	NA	NA	NA	NA	NA	NA	NA
Pseudophilotes panoptes	random	t	NA	NA	NA	FP	532.619	522.866	532.825	536.267	531.228	528.853	0.0892364	0.131833	0.105716	0.105716	0.0876949	0.115546	0.0919137	0.130404	0.0890646	0.110173	0.0929387	0.106556
Pseudophilotes panoptes	random	t	NA	NA	NA	OW	533.664	534.767	536.788	533.997	536.592	533.462	0.0612519	0.0612519	0.0489505	0.0489505	0.0506702	0.0506702	0.0464224	0.0464224	0.0490163	0.0490163	0.0567915	0.0567915
Pseudophilotes panoptes	random	t	NA	NA	NA	preFP	487.53	483.382	476.828	482.356	481.381	478.94	0.132285	0.203595	0.137245	0.206423	0.173197	0.229774	0.151608	0.213563	0.164762	0.253808	0.170679	0.264943
Pseudophilotes panoptes	random	t-1	NA	NA	NA	FP	495.987	493.738	498.974	504.47	498.283	496.981	0.147244	0.155681	0.148522	0.157648	0.130848	0.130848	0.121324	0.122799	0.130854	0.130854	0.132634	0.132634
Pseudophilotes panoptes	random	t-1	NA	NA	NA	OW	539.314	538.413	539.872	537.041	536.737	532.834	0.116315	0.116315	0.113687	0.113868	0.118124	0.118653	0.113757	0.113757	0.129326	0.129918	0.139068	0.139068
Pseudophilotes panoptes	random	t-1	NA	NA	NA	postFP	491.623	498.472	496.687	507.222	499.779	499.304	0.175496	0.196945	0.125783	0.13488	0.183359	0.20911	0.12654	0.135484	0.15641	0.169176	0.143111	0.143111
Pseudophilotes panoptes	random	t-1	NA	NA	NA	preFP	501.19	499.071	496.372	499.527	495.476	493.155	0.121167	0.121369	0.12334	0.128775	0.143091	0.143091	0.140275	0.15106	0.157854	0.174556	0.164698	0.184572
Pyrgus armoricanus	random	t	123.238	0.0822614	0.0822614	NA	NA	NA	NA	NA	NA	NA	NA	NA	NA	NA	NA	NA	NA	NA	NA	NA	NA	NA
Pyrgus armoricanus	random	t	NA	NA	NA	FP	72.2261	65.4992	70.45	75.0622	70.1945	73.1929	0.120909	0.406163	0.120231	0.326656	0.219254	0.42819	0.174525	0.510512	0.281688	0.531555	0.164189	0.606547
Pyrgus armoricanus	random	t	NA	NA	NA	OW	120.295	116.678	122.809	118.018	120.383	118.675	0.0193751	0.0193751	0.0228231	0.0228231	0.0280272	0.0280272	0.0455617	0.0455617	0.0620177	0.0620177	0.069902	0.069902
Pyrgus armoricanus	random	t	NA	NA	NA	preFP	76.2803	70.2617	74.8444	76.3791	80.7671	78.7947	0.220409	0.273722	0.259804	0.259804	0.180051	0.180051	0.191383	0.320486	0.169963	0.169963	0.206406	0.206406
Pyrgus armoricanus	random	t-1	NA	NA	NA	FP	71.3968	67.2935	74.2989	72.3717	71.3501	70.9598	0.185672	0.185672	0.273263	0.362071	0.124867	0.124867	0.387304	0.459523	0.296186	0.296186	0.351096	0.429809
Pyrgus armoricanus	random	t-1	NA	NA	NA	OW	115.946	109.98	117.669	110.772	113.78	111.015	0.140289	0.140289	0.235307	0.274364	0.166231	0.166231	0.227547	0.227547	0.227485	0.227485	0.256076	0.256076
Pyrgus armoricanus	random	t-1	NA	NA	NA	postFP	73.7911	68.7017	74.3016	74.7538	73.1854	72.0418	0.164648	0.164648	0.195921	0.195921	0.161456	0.161456	0.204454	0.204454	0.199736	0.199736	0.191967	0.191967
Pyrgus armoricanus	random	t-1	NA	NA	NA	preFP	72.6216	67.8547	70.1236	74.0423	75.7571	75.8288	0.242483	0.242483	0.233724	0.233724	0.238707	0.238707	0.16397	0.16397	0.239691	0.239691	0.199892	0.199892
Pyrgus malvae	random	t	386.422	0.294445	0.458867	NA	NA	NA	NA	NA	NA	NA	NA	NA	NA	NA	NA	NA	NA	NA	NA	NA	NA	NA
Pyrgus malvae	random	t	NA	NA	NA	FP	378.176	372.954	379.637	378.086	374.052	372.611	0.141637	0.242794	0.139689	0.24292	0.133263	0.224316	0.143762	0.238408	0.147597	0.253518	0.155338	0.267469
Pyrgus malvae	random	t	NA	NA	NA	OW	385.88	384.431	382.992	378.772	383.344	382.389	0.196149	0.321363	0.17535	0.295071	0.201153	0.333045	0.18401	0.303432	0.199739	0.338485	0.209266	0.352338
Pyrgus malvae	random	t	NA	NA	NA	preFP	358.521	351.492	355.547	357.903	352.112	353.548	0.27774	0.486347	0.258846	0.396043	0.296058	0.512393	0.293852	0.52058	0.310422	0.53844	0.316414	0.567154
Pyrgus malvae	random	t-1	NA	NA	NA	FP	359.972	354.321	362.81	363.482	356.005	356.531	0.32175	0.518921	0.32952	0.533228	0.308466	0.48551	0.306172	0.484798	0.333624	0.534083	0.33084	0.539059
Pyrgus malvae	random	t-1	NA	NA	NA	OW	373.518	367.234	369.418	366.096	368.739	370.183	0.317979	0.509145	0.273137	0.392509	0.314454	0.489203	0.302008	0.474438	0.328126	0.522794	0.318248	0.511908
Pyrgus malvae	random	t-1	NA	NA	NA	postFP	358.384	338.056	362.916	353.546	359.943	357.524	0.309105	0.493676	0.337161	0.451313	0.32037	0.518026	0.313326	0.466701	0.306806	0.472938	0.304535	0.461345
Pyrgus malvae	random	t-1	NA	NA	NA	preFP	358.036	356.513	358.043	360.182	357.262	358.127	0.329154	0.521329	0.284149	0.41148	0.331415	0.518527	0.319452	0.505119	0.314861	0.492623	0.322252	0.517178
Pyrgus malvoides	random	t	401.171	0.0401762	0.0401762	NA	NA	NA	NA	NA	NA	NA	NA	NA	NA	NA	NA	NA	NA	NA	NA	NA	NA	NA
Pyrgus malvoides	random	t	NA	NA	NA	FP	414.288	414.235	414.148	415.509	417.072	417.528	0.0577343	0.0577343	0.046392	0.046392	0.0550385	0.0550385	0.0495594	0.0495594	0.0478821	0.0478821	0.0411528	0.0411528
Pyrgus malvoides	random	t	NA	NA	NA	OW	474.915	475.155	476.873	475.151	477.53	476.526	0.0666583	0.116656	0.0719161	0.14727	0.0573505	0.0891748	0.0513057	0.0872646	0.047374	0.0676002	0.0476553	0.0722611
Pyrgus malvoides	random	t	NA	NA	NA	preFP	418.216	417.514	419.185	415.177	418.512	417.534	0.0849249	0.274195	0.0814183	0.261784	0.0808	0.25362	0.102252	0.266458	0.0855953	0.252807	0.0884537	0.259028
Pyrgus malvoides	random	t-1	NA	NA	NA	FP	404.367	405.577	411.026	411.49	412.392	411.755	0.110145	0.110145	0.0921324	0.0921324	0.0680383	0.0680383	0.0679782	0.0679782	0.0702634	0.0702634	0.0701913	0.0701913
Pyrgus malvoides	random	t-1	NA	NA	NA	OW	489.286	486.878	490.37	481.433	479.467	478.502	0.0712751	0.0747823	0.110008	0.14249	0.0716152	0.0716152	0.113877	0.129052	0.120943	0.120943	0.121809	0.124372
Pyrgus malvoides	random	t-1	NA	NA	NA	postFP	411.147	409.413	413.776	409.569	411.628	410.532	0.0681831	0.0681831	0.0672099	0.0672099	0.0594892	0.0594892	0.0828769	0.0828769	0.0620077	0.0620077	0.0616148	0.0616148
Pyrgus malvoides	random	t-1	NA	NA	NA	preFP	410.122	410.325	410.296	412.443	411.815	410.811	0.0656732	0.0656732	0.0617361	0.0617361	0.0707372	0.0707372	0.062351	0.062351	0.063119	0.063119	0.0644116	0.0644116
Pyronia bathseba	random	t	822.346	0.0811991	0.0892161	NA	NA	NA	NA	NA	NA	NA	NA	NA	NA	NA	NA	NA	NA	NA	NA	NA	NA	NA
Pyronia bathseba	random	t	NA	NA	NA	FP	871.827	870.184	876.22	877.676	870.879	869.679	0.0903809	0.0982003	0.0893545	0.105226	0.0813053	0.0887135	0.0843226	0.0921559	0.0883135	0.0990209	0.0869578	0.0949129
Pyronia bathseba	random	t	NA	NA	NA	OW	900.928	900.262	903.574	899.933	900.221	899.471	0.0350787	0.0350787	0.0312617	0.0312617	0.0310947	0.0310947	0.0333724	0.0333724	0.039243	0.039243	0.0376997	0.0376997
Pyronia bathseba	random	t	NA	NA	NA	preFP	830.413	829.114	828.71	839.323	837.52	836.387	0.0803851	0.107929	0.0793515	0.108341	0.0945143	0.122938	0.0795671	0.110139	0.0831534	0.115191	0.0854457	0.118699
Pyronia bathseba	random	t-1	NA	NA	NA	FP	846.693	848.273	857.622	858.517	853.603	851.995	0.103708	0.103708	0.0961653	0.101828	0.0787303	0.0787303	0.082921	0.082921	0.0807126	0.0807126	0.0817843	0.0817843
Pyronia bathseba	random	t-1	NA	NA	NA	OW	881.258	884.272	886.991	884.963	887.835	886.675	0.0896491	0.0896491	0.0773329	0.0773329	0.0785825	0.0785825	0.076916	0.076916	0.0763931	0.0763931	0.0758853	0.0758853
Pyronia bathseba	random	t-1	NA	NA	NA	postFP	853.656	852.651	857.005	862.495	860.051	859.174	0.083441	0.083441	0.0831632	0.0831632	0.086665	0.086665	0.080362	0.080362	0.0773538	0.0773538	0.0790182	0.0790182
Pyronia bathseba	random	t-1	NA	NA	NA	preFP	849.37	851.757	855.226	860.37	861.967	860.274	0.0906315	0.0906315	0.088509	0.0967422	0.0865235	0.0865235	0.083161	0.083161	0.0771442	0.0771442	0.0801716	0.0801716
Pyronia cecilia	random	t	1059.08	0.081034	0.081034	NA	NA	NA	NA	NA	NA	NA	NA	NA	NA	NA	NA	NA	NA	NA	NA	NA	NA	NA
Pyronia cecilia	random	t	NA	NA	NA	FP	1111.94	1106.71	1111.78	1110.74	1108	1107.88	0.0562916	0.0641118	0.0587358	0.0659688	0.059757	0.0636826	0.0644943	0.0675961	0.0580104	0.0632867	0.056167	0.0605755
Pyronia cecilia	random	t	NA	NA	NA	OW	1090.93	1101.96	1101.37	1103.76	1103.9	1104.01	0.0989007	0.127561	0.075669	0.11097	0.0773846	0.104773	0.0685839	0.0957309	0.0691844	0.0939944	0.0673457	0.0936141
Pyronia cecilia	random	t	NA	NA	NA	preFP	1066.51	1064.22	1061.91	1072.47	1071.98	1072.6	0.0851645	0.0851645	0.0863958	0.0863958	0.104569	0.104569	0.0857483	0.0857483	0.0868657	0.0868657	0.0843068	0.0843068
Pyronia cecilia	random	t-1	NA	NA	NA	FP	1079.91	1076.39	1080.1	1084.26	1076.46	1078.18	0.0868059	0.0868059	0.0855232	0.0855232	0.0911532	0.0911532	0.0845261	0.0845261	0.0885702	0.0885702	0.0831568	0.0831568
Pyronia cecilia	random	t-1	NA	NA	NA	OW	1074.75	1081	1082.91	1081.39	1083.98	1083.1	0.0966056	0.0966056	0.0803773	0.0803773	0.0821033	0.0821033	0.0815855	0.0815855	0.0783101	0.0783101	0.0778059	0.0778059
Pyronia cecilia	random	t-1	NA	NA	NA	postFP	1077.92	1076.35	1081.39	1079.44	1077.17	1078.76	0.0872093	0.0872093	0.0881825	0.0881825	0.0869671	0.0869671	0.0913021	0.0913021	0.0937821	0.0937821	0.0902065	0.0902065
Pyronia cecilia	random	t-1	NA	NA	NA	preFP	1077.07	1078.33	1077.86	1084.61	1083.55	1084.3	0.08566	0.08566	0.0789272	0.0789272	0.0931606	0.0931606	0.0826856	0.0826856	0.0850679	0.0850679	0.0822461	0.0822461
Pyronia tithonus	random	t	1475.99	0.0324078	0.0324078	NA	NA	NA	NA	NA	NA	NA	NA	NA	NA	NA	NA	NA	NA	NA	NA	NA	NA	NA
Pyronia tithonus	random	t	NA	NA	NA	FP	1626.79	1626.67	1632.64	1633.96	1629.95	1630.23	0.0333427	0.0333427	0.0310941	0.0310941	0.0256993	0.0256993	0.0241796	0.0241796	0.025282	0.025282	0.0241052	0.0241052
Pyronia tithonus	random	t	NA	NA	NA	OW	1615.38	1613.36	1628.18	1628.15	1631.14	1631.7	0.09204	0.173168	0.0910296	0.16531	0.0777083	0.157727	0.077533	0.163589	0.079881	0.168598	0.0781123	0.165194
Pyronia tithonus	random	t	NA	NA	NA	preFP	1486.63	1486.25	1490.95	1484.91	1485.18	1489.48	0.0335055	0.0335055	0.034304	0.034304	0.0348091	0.0348091	0.0416624	0.0416624	0.0429942	0.0429942	0.037952	0.037952
Pyronia tithonus	random	t-1	NA	NA	NA	FP	1569.55	1576.77	1587.5	1585.3	1584.77	1583.84	0.0604425	0.0604425	0.0489514	0.0489514	0.0375166	0.0375166	0.0405591	0.0405591	0.0371709	0.0371709	0.0375557	0.0375557
Pyronia tithonus	random	t-1	NA	NA	NA	OW	1565.67	1589.94	1615.27	1613.19	1615.81	1613.38	0.0948955	0.0948955	0.0612785	0.0612785	0.0343298	0.0343298	0.0323072	0.0323072	0.0329401	0.0329401	0.0361191	0.0361191
Pyronia tithonus	random	t-1	NA	NA	NA	postFP	1568.28	1577.41	1582.11	1579.33	1589.08	1585.85	0.0598897	0.0598897	0.0468005	0.0468005	0.0445809	0.0445809	0.0483536	0.0483536	0.0339521	0.0339521	0.0369446	0.0369446
Pyronia tithonus	random	t-1	NA	NA	NA	preFP	1585.66	1583.02	1589.02	1588.62	1579.76	1585.41	0.0348256	0.0348256	0.03854	0.03854	0.0373587	0.0373587	0.0369486	0.0369486	0.049983	0.049983	0.0432524	0.0432524
Satyrium acaciae	random	t	218.812	0.196356	0.225629	NA	NA	NA	NA	NA	NA	NA	NA	NA	NA	NA	NA	NA	NA	NA	NA	NA	NA	NA
Satyrium acaciae	random	t	NA	NA	NA	FP	100.716	95.4008	100.966	97.9416	96.849	95.4851	0.127369	0.258107	0.164371	0.368408	0.164901	0.290621	0.164306	0.32204	0.130848	0.289952	0.132419	0.305981
Satyrium acaciae	random	t	NA	NA	NA	OW	202.575	201.934	204.513	196.826	204.997	203.023	0.141776	0.159314	0.113003	0.140687	0.122769	0.135405	0.154508	0.1674	0.117589	0.11809	0.124494	0.124494
Satyrium acaciae	random	t	NA	NA	NA	preFP	89.0991	88.9439	91.1487	92.9365	97.4076	95.1359	0.233232	0.233232	0.231143	0.336481	0.28861	0.313929	0.385017	0.385017	0.182175	0.202824	0.21598	0.21598
Satyrium acaciae	random	t-1	NA	NA	NA	FP	96.3985	92.0398	94.3555	95.7051	94.2596	93.0834	0.183221	0.227527	0.207269	0.324043	0.271943	0.329061	0.168203	0.218369	0.150193	0.169666	0.142478	0.173194
Satyrium acaciae	random	t-1	NA	NA	NA	OW	206.028	202.747	205.913	200.966	209.916	206.982	0.263218	0.337613	0.268442	0.351907	0.23885	0.264775	0.262351	0.327604	0.219722	0.278207	0.211434	0.23102
Satyrium acaciae	random	t-1	NA	NA	NA	postFP	94.5569	93.8869	97.6849	94.7609	96.1746	96.4061	0.197677	0.197677	0.211172	0.322452	0.179095	0.250883	0.172372	0.198422	0.189349	0.189349	0.175706	0.175706
Satyrium acaciae	random	t-1	NA	NA	NA	preFP	90.5086	88.4538	91.0863	89.7814	99.6075	98.0261	0.226872	0.265082	0.292223	0.365907	0.247659	0.330851	0.378161	0.378161	0.180726	0.196156	0.200332	0.220009
Satyrium ilicis	fixed	t	23.298	0.352834	0.352834	NA	NA	NA	NA	NA	NA	NA	NA	NA	NA	NA	NA	NA	NA	NA	NA	NA	NA	NA
Satyrium ilicis	fixed	t	NA	NA	NA	FP	20.1481	20.2608	17.7075	19.9967	18.585	17.0977	0.0947932	0.0947932	0.0872964	0.0872964	0.24927	0.24927	0.104826	0.104826	0.195577	0.195577	0.285273	0.285273
Satyrium ilicis	fixed	t	NA	NA	NA	OW	26.8108	25.599	29.0719	25.3244	29.505	26.3901	0.302764	0.302764	0.361563	0.361563	0.182664	0.182664	0.37435	0.37435	0.158135	0.158135	0.323616	0.323616
Satyrium ilicis	fixed	t	NA	NA	NA	preFP	10.919	11.2678	20.4853	21.8214	22.3495	19.3942	0.647157	0.647157	0.635121	0.635121	0.183332	0.183332	0.0968949	0.0968949	0.0615227	0.0615227	0.250362	0.250362
Satyrium ilicis	fixed	t-1	NA	NA	NA	FP	21.7464	21.8569	22.5554	22.5053	22.0856	20.4751	0.101865	0.101865	0.0945358	0.0945358	0.0475668	0.0475668	0.0509691	0.0509691	0.0792814	0.0792814	0.183972	0.183972
Satyrium ilicis	fixed	t-1	NA	NA	NA	OW	26.1099	26.2482	24.665	24.2763	25.5784	23.7402	0.355773	0.355773	0.349212	0.349212	0.421302	0.421302	0.438008	0.438008	0.380509	0.380509	0.460412	0.460412
Satyrium ilicis	fixed	t-1	NA	NA	NA	postFP	14.4964	17.0474	22.161	22.6898	19.9908	18.747	0.506788	0.506788	0.382589	0.382589	0.074224	0.074224	0.0384009	0.0384009	0.214128	0.214128	0.288497	0.288497
Satyrium ilicis	fixed	t-1	NA	NA	NA	preFP	10.919	11.2678	20.4853	21.8214	22.3495	19.3942	0.647157	0.647157	0.635121	0.635121	0.183332	0.183332	0.0968949	0.0968949	0.0615227	0.0615227	0.250362	0.250362
Satyrium esculi	random	t	1364.69	0.0791938	0.100632	NA	NA	NA	NA	NA	NA	NA	NA	NA	NA	NA	NA	NA	NA	NA	NA	NA	NA	NA
Satyrium esculi	random	t	NA	NA	NA	FP	1316.57	1315.58	1316.96	1318.92	1313.41	1312.5	0.0886773	0.0886773	0.0841661	0.0841661	0.0907368	0.0907368	0.0897914	0.0897914	0.0864255	0.0864255	0.0864043	0.0864043
Satyrium esculi	random	t	NA	NA	NA	OW	1375.14	1389.03	1367.87	1381.14	1375.56	1370.06	0.0697746	0.0697746	0.0381883	0.0381883	0.0871009	0.0871009	0.0534662	0.0534662	0.070773	0.070773	0.0793302	0.0793302
Satyrium esculi	random	t	NA	NA	NA	preFP	1368.58	1368.89	1366.73	1376.01	1375.8	1373.33	0.133995	0.139077	0.136175	0.141371	0.146133	0.151056	0.130662	0.134075	0.139411	0.152532	0.136069	0.136069
Satyrium esculi	random	t-1	NA	NA	NA	FP	1326.64	1324.26	1334.83	1338.09	1329.76	1327.27	0.118337	0.118337	0.116789	0.116789	0.104387	0.104387	0.100782	0.100782	0.103289	0.103289	0.106525	0.106525
Satyrium esculi	random	t-1	NA	NA	NA	OW	1340.84	1366.47	1329.11	1360.82	1359.73	1357.78	0.153288	0.153288	0.101198	0.101198	0.17732	0.17732	0.111033	0.111033	0.118486	0.118486	0.119634	0.119634
Satyrium esculi	random	t-1	NA	NA	NA	postFP	1323.37	1333.1	1318.94	1333.71	1326.65	1329.56	0.118695	0.118695	0.100546	0.100546	0.136502	0.136502	0.108049	0.108049	0.119671	0.119671	0.113533	0.113533
Satyrium esculi	random	t-1	NA	NA	NA	preFP	1305.53	1330.64	1315.59	1337.4	1326.7	1327.56	0.150576	0.150576	0.102739	0.102739	0.139441	0.139441	0.0991357	0.0991357	0.123682	0.123682	0.121613	0.121613
Satyrium pruni	random	t	128.556	0.342342	0.342342	NA	NA	NA	NA	NA	NA	NA	NA	NA	NA	NA	NA	NA	NA	NA	NA	NA	NA	NA
Satyrium pruni	random	t	NA	NA	NA	FP	105.558	99.9208	102.428	103.138	100.491	98.5991	0.241046	0.261673	0.244435	0.254874	0.233766	0.274742	0.24056	0.24056	0.265198	0.314612	0.258335	0.258335
Satyrium pruni	random	t	NA	NA	NA	OW	145.185	140.905	136.99	133.492	133.135	131.055	0.11065	0.11065	0.135156	0.135156	0.194575	0.194575	0.139912	0.139912	0.196356	0.196356	0.213442	0.213442
Satyrium pruni	random	t	NA	NA	NA	preFP	105.881	108.818	108.686	112.609	109.263	108.053	0.199889	0.244824	0.163819	0.282507	0.197529	0.197529	0.166201	0.166201	0.156508	0.156508	0.150189	0.150189
Satyrium pruni	random	t-1	NA	NA	NA	FP	95.4063	88.1953	91.9667	93.6238	92.9708	90.9233	0.331643	0.331643	0.366811	0.369764	0.327149	0.327149	0.323392	0.323392	0.297392	0.297392	0.304703	0.304703
Satyrium pruni	random	t-1	NA	NA	NA	OW	135.807	136.333	136.037	128.548	133.988	132.802	0.396305	0.396305	0.353799	0.353799	0.353451	0.353451	0.362168	0.362168	0.331135	0.331135	0.33365	0.33365
Satyrium pruni	random	t-1	NA	NA	NA	postFP	89.3157	85.8557	91.1244	93.2183	96.3374	94.7408	0.392507	0.392507	0.404924	0.404924	0.418535	0.489185	0.372047	0.384941	0.304864	0.321556	0.29586	0.29586
Satyrium pruni	random	t-1	NA	NA	NA	preFP	88.8186	91.8561	93.9422	96.5068	92.7705	91.7164	0.360784	0.360784	0.348802	0.393233	0.325294	0.325294	0.324615	0.324615	0.324015	0.324015	0.315929	0.315929
Satyrium spini	fixed	t	170.994	0.394863	0.478122	NA	NA	NA	NA	NA	NA	NA	NA	NA	NA	NA	NA	NA	NA	NA	NA	NA	NA	NA
Satyrium spini	fixed	t	NA	NA	NA	FP	154.381	153.086	154.173	151.39	153.09	154.724	0.262142	0.262142	0.277557	0.277557	0.264639	0.264639	0.297291	0.297291	0.277508	0.277508	0.257999	0.257999
Satyrium spini	fixed	t	NA	NA	NA	OW	160.021	160.495	164.807	162.028	162.968	162.258	0.221088	0.221088	0.215513	0.215513	0.163015	0.163015	0.197216	0.197216	0.185807	0.185807	0.194442	0.194442
Satyrium spini	fixed	t	NA	NA	NA	preFP	169.05	171.19	168.669	169.212	170.083	169.332	0.269058	0.269058	0.243108	0.243108	0.273584	0.273584	0.267114	0.267114	0.256635	0.256635	0.265685	0.265685
Satyrium spini	fixed	t-1	NA	NA	NA	FP	148.35	150.643	148.366	146.939	144.884	146.866	0.350026	0.350026	0.325167	0.325167	0.349859	0.349859	0.364882	0.364882	0.385935	0.385935	0.365643	0.365643
Satyrium spini	fixed	t-1	NA	NA	NA	OW	156.651	161.577	164.606	161.258	163.295	162.917	0.404721	0.404721	0.358549	0.358549	0.328453	0.328453	0.361647	0.361647	0.341649	0.341649	0.345403	0.345403
Satyrium spini	fixed	t-1	NA	NA	NA	postFP	147.967	147.673	144.489	145.788	141.402	139.046	0.354093	0.354093	0.357195	0.357195	0.428711	0.428711	0.376755	0.376755	0.420072	0.420072	0.442122	0.442122
Satyrium spini	fixed	t-1	NA	NA	NA	preFP	147.274	147.925	148.26	149.363	150.558	150.117	0.361391	0.361391	0.354535	0.354535	0.350987	0.350987	0.339158	0.339158	0.326108	0.326108	0.330952	0.330952
Satyrium w-album	fixed	t	15.8708	0.525482	0.525482	NA	NA	NA	NA	NA	NA	NA	NA	NA	NA	NA	NA	NA	NA	NA	NA	NA	NA	NA
Satyrium w-album	fixed	t	NA	NA	NA	FP	12.7519	1.29804	2.42062	-26.2745	6.90969	-29.2095	0.414865	0.414865	0.902224	0.902224	0.87983	0.87983	0.999575	0.999575	0.739251	0.739251	0.999764	0.999764
Satyrium w-album	fixed	t	NA	NA	NA	OW	9.71786	12.8995	3.30895	-5.12986	1.51048	-2.34042	0.584958	0.584958	0.385827	0.385827	0.851387	0.851387	0.96977	0.96977	0.89267	0.89267	0.948069	0.948069
Satyrium w-album	fixed	t	NA	NA	NA	preFP	17.6889	18.7941	17.4885	11.2518	18.7542	5.62195	0.16156	0.16156	0.0949414	0.0949414	0.174099	0.174099	0.575205	0.575205	0.0972621	0.0972621	0.824428	0.824428
Satyrium w-album	fixed	t-1	NA	NA	NA	FP	12.7519	1.29804	2.42062	-26.2745	6.90969	-29.2095	0.414865	0.414865	0.902224	0.902224	0.87983	0.87983	0.999575	0.999575	0.739251	0.739251	0.999764	0.999764
Satyrium w-album	fixed	t-1	NA	NA	NA	OW	9.7511	13.0377	2.26379	1.93956	1.2552	-8.16323	0.599633	0.599633	0.396035	0.396035	0.883216	0.883216	0.889944	0.889944	0.902998	0.902998	0.984283	0.984283
Satyrium w-album	fixed	t-1	NA	NA	NA	postFP	1.6785	-6.83381	7.09874	9.08572	0.441783	6.20673	0.895102	0.895102	0.97957	0.97957	0.731229	0.731229	0.635897	0.635897	0.916651	0.916651	0.767486	0.767486
Satyrium w-album	fixed	t-1	NA	NA	NA	preFP	-4.99171	13.3063	-5.88999	-0.212482	13.4564	11.2836	0.970669	0.970669	0.378249	0.378249	0.975403	0.975403	0.926309	0.926309	0.368277	0.368277	0.508924	0.508924
Satyrus actaea	random	t	61.7933	0.173128	0.173128	NA	NA	NA	NA	NA	NA	NA	NA	NA	NA	NA	NA	NA	NA	NA	NA	NA	NA	NA
Satyrus actaea	random	t	NA	NA	NA	FP	73.19	75.1665	67.35	67.4659	69.3616	68.8674	0.197999	0.197999	0.188616	0.188616	0.309063	0.309063	0.419641	0.419641	0.259499	0.259499	0.262309	0.262309
Satyrus actaea	random	t	NA	NA	NA	OW	124.485	126.796	123.486	123.737	123.625	126.425	0.0671888	0.0671888	0.0428561	0.209267	0.0752653	0.0752653	0.0199903	0.0199903	0.0683177	0.0683177	0.0445711	0.173618
Satyrus actaea	random	t	NA	NA	NA	preFP	63.5891	67.4238	65.8462	64.6345	74.2732	74.511	0.179277	0.179277	0.243851	0.576588	0.165527	0.165527	0.326063	0.775915	0.314251	0.692598	0.269684	0.597537
Satyrus actaea	random	t-1	NA	NA	NA	FP	70.9036	73.889	64.8952	74.0815	66.9367	67.292	0.155744	0.155744	0.114609	0.133487	0.275888	0.275888	0.101314	0.101314	0.224764	0.224764	0.199003	0.199003
Satyrus actaea	random	t-1	NA	NA	NA	OW	122.501	121.715	121.066	119.285	122.051	122.237	0.297452	0.553386	0.246786	0.500301	0.296531	0.525449	0.267476	0.503873	0.263051	0.454402	0.285721	0.551836
Satyrus actaea	random	t-1	NA	NA	NA	postFP	72.633	74.5531	70.93	65.6696	73.7983	72.3315	0.117981	0.117981	0.109237	0.109237	0.203811	0.203811	0.268151	0.268151	0.190911	0.190911	0.188639	0.188639
Satyrus actaea	random	t-1	NA	NA	NA	preFP	66.9316	72.3479	67.5793	72.7989	79.7868	79.7699	0.133528	0.133528	0.1049	0.1049	0.17741	0.17741	0.11596	0.11596	0.105521	0.105521	0.106858	0.106858
Spialia sertorius	random	t	350.316	0.0921413	0.0921413	NA	NA	NA	NA	NA	NA	NA	NA	NA	NA	NA	NA	NA	NA	NA	NA	NA	NA	NA
Spialia sertorius	random	t	NA	NA	NA	FP	322.983	325.08	323.116	327.348	331.193	330.356	0.16916	0.324543	0.12597	0.254242	0.153838	0.292218	0.143034	0.205172	0.131561	0.273986	0.136159	0.277812
Spialia sertorius	random	t	NA	NA	NA	OW	353.604	351.415	354.339	349.8	353.717	352.4	0.0614777	0.0614777	0.0652827	0.0652827	0.0637778	0.0637778	0.0703875	0.0703875	0.0652768	0.0652768	0.0651461	0.0651461
Spialia sertorius	random	t	NA	NA	NA	preFP	303.713	306.563	308.391	311.382	310.882	307.999	0.0839433	0.134894	0.0733292	0.210016	0.0770105	0.183207	0.0787303	0.187558	0.0757141	0.171175	0.0906318	0.19416
Spialia sertorius	random	t-1	NA	NA	NA	FP	313.16	310.915	305.65	313.264	316.412	315.493	0.11531	0.157973	0.109334	0.157412	0.14253	0.153133	0.117113	0.117113	0.10666	0.139781	0.112302	0.147489
Spialia sertorius	random	t-1	NA	NA	NA	OW	349.109	343.983	349.51	341.711	349.585	348.491	0.0907096	0.0907096	0.111997	0.111997	0.09496	0.09496	0.120717	0.120717	0.0921946	0.0921946	0.0907128	0.0907128
Spialia sertorius	random	t-1	NA	NA	NA	postFP	303.95	306.939	313.226	316.525	312.118	311.166	0.153441	0.153441	0.119685	0.119685	0.103767	0.103768	0.0882772	0.0971336	0.113154	0.149703	0.11295	0.153935
Spialia sertorius	random	t-1	NA	NA	NA	preFP	297.024	310.021	307.665	307.571	315.058	314.087	0.174187	0.174187	0.121979	0.203422	0.143779	0.197681	0.146344	0.15199	0.120066	0.177977	0.121277	0.174925
Thecla betulae	random	t	10.6098	0.407199	0.407199	NA	NA	NA	NA	NA	NA	NA	NA	NA	NA	NA	NA	NA	NA	NA	NA	NA	NA	NA
Thecla betulae	random	t	NA	NA	NA	FP	19.484	10.775	20.4262	18.8353	12.595	11.0741	0.000860672	0.979636	0.00215355	0.98127	0.00140278	0.981824	0.00141396	0.980834	0.00088799	0.978874	0.000937307	0.979961
Thecla betulae	random	t	NA	NA	NA	OW	34.4189	32.6209	31.3417	24.7891	30.4664	28.4431	0.742828	0.742828	0.830486	0.830486	0.659652	0.659652	0.679585	0.679585	0.770092	0.923579	0.765415	0.925817
Thecla betulae	random	t	NA	NA	NA	preFP	20.583	14.4084	22.7931	24.2032	20.9329	19.4233	0.606345	0.606345	0.426192	0.581862	0.54763	0.54763	0.713483	0.713483	0.518634	0.518634	0.59853	0.59853
Thecla betulae	random	t-1	NA	NA	NA	FP	19.484	10.775	20.4262	18.8353	12.595	11.0741	0.796041	0.796041	0.660719	0.752196	0.750909	0.978424	0.644582	0.644582	0.761123	0.778792	0.661076	0.661076
Thecla betulae	random	t-1	NA	NA	NA	OW	38.2616	35.4753	34.5605	31.7894	31.8714	31.6977	0.742828	0.742828	0.830486	0.830486	0.659652	0.659652	0.679585	0.679585	0.770092	0.923579	0.765415	0.925817
Thecla betulae	random	t-1	NA	NA	NA	postFP	17.3342	11.1552	16.7818	16.1002	12.9739	12.008	0.6917	0.6917	0.711602	0.711602	0.730019	0.730019	0.653166	0.653166	0.793719	0.969554	0.773624	0.95268
Thecla betulae	random	t-1	NA	NA	NA	preFP	17.3612	13.8107	18.0798	24.5218	18.2109	18.548	0.402883	0.402883	0.355151	0.355151	0.362263	0.362263	0.390922	0.51124	0.432521	0.458271	0.452964	0.675097
Thymelicus acteon	random	t	771.494	0.0976913	0.134018	NA	NA	NA	NA	NA	NA	NA	NA	NA	NA	NA	NA	NA	NA	NA	NA	NA	NA	NA
Thymelicus acteon	random	t	NA	NA	NA	FP	764.074	759.678	764.919	762.041	760.836	759.151	0.101083	0.142713	0.0987532	0.130396	0.0985523	0.133899	0.109842	0.138698	0.0982367	0.135616	0.0990793	0.132384
Thymelicus acteon	random	t	NA	NA	NA	OW	809.131	806.251	809.993	804.765	807.901	807.735	0.114534	0.143329	0.118972	0.148047	0.115854	0.143481	0.122077	0.147972	0.118759	0.143875	0.115857	0.141921
Thymelicus acteon	random	t	NA	NA	NA	preFP	746.481	750.518	757.194	760.449	759.087	758.863	0.136524	0.163904	0.121246	0.145939	0.117862	0.135625	0.119226	0.138515	0.114173	0.122862	0.11717	0.134351
Thymelicus acteon	random	t-1	NA	NA	NA	FP	749.08	748.8	751.756	754.963	747.757	747.464	0.146131	0.146131	0.136145	0.136145	0.140753	0.140753	0.136097	0.136097	0.139606	0.139606	0.137486	0.137486
Thymelicus acteon	random	t-1	NA	NA	NA	OW	772.85	771.29	774.942	769.673	771.701	770.039	0.139101	0.139101	0.138318	0.138318	0.137759	0.137759	0.144109	0.144109	0.145148	0.145148	0.14588	0.14588
Thymelicus acteon	random	t-1	NA	NA	NA	postFP	750.524	748.637	751.641	754.007	753.005	752.551	0.135373	0.135373	0.139349	0.139349	0.14569	0.14569	0.142845	0.142845	0.139326	0.139326	0.14168	0.14168
Thymelicus acteon	random	t-1	NA	NA	NA	preFP	739.837	748.396	754.134	758.48	757.003	756.391	0.16133	0.16133	0.134498	0.134498	0.136744	0.136744	0.134292	0.134292	0.135345	0.135345	0.134807	0.134807
Thymelicus lineola	random	t	1368.34	0.0425892	0.0557882	NA	NA	NA	NA	NA	NA	NA	NA	NA	NA	NA	NA	NA	NA	NA	NA	NA	NA	NA
Thymelicus lineola	random	t	NA	NA	NA	FP	1316.57	1310.85	1308.4	1314.91	1311.22	1310.08	0.045403	0.045403	0.0451647	0.0451647	0.0563278	0.0563278	0.0449547	0.0449547	0.0436402	0.0436402	0.0428473	0.0428473
Thymelicus lineola	random	t	NA	NA	NA	OW	1368.48	1377.52	1377.51	1371.66	1374.58	1371.18	0.0714111	0.0747436	0.0502249	0.0515216	0.0471048	0.0471048	0.0510393	0.0510393	0.0487734	0.0487734	0.0547757	0.0547757
Thymelicus lineola	random	t	NA	NA	NA	preFP	1321.98	1317.88	1328.41	1329.28	1318.73	1316.29	0.0516433	0.0516433	0.0568385	0.0568385	0.0422276	0.0422276	0.0429696	0.0429696	0.0609036	0.0609036	0.0668092	0.0668092
Thymelicus lineola	random	t-1	NA	NA	NA	FP	1319.5	1313.08	1311	1317.92	1310.12	1308.99	0.0570052	0.0570052	0.058052	0.058052	0.0683972	0.0683972	0.0564169	0.0564169	0.0626342	0.0626342	0.0618402	0.0618402
Thymelicus lineola	random	t-1	NA	NA	NA	OW	1341.22	1355.07	1353.37	1350.77	1352.23	1352.62	0.0875068	0.0875068	0.0595052	0.0595052	0.0601425	0.0601425	0.0583179	0.0583179	0.0586415	0.0586415	0.057928	0.057928
Thymelicus lineola	random	t-1	NA	NA	NA	postFP	1296.54	1312.9	1306.28	1314.07	1312.58	1312.34	0.0917977	0.0917977	0.0592723	0.0592723	0.0766983	0.0766983	0.061439	0.061439	0.0633903	0.0633903	0.0613539	0.0613539
Thymelicus lineola	random	t-1	NA	NA	NA	preFP	1312.31	1307.11	1317.73	1318.29	1312.11	1312.1	0.0641022	0.0641022	0.0712004	0.0712004	0.056649	0.056649	0.0579567	0.0579567	0.0677331	0.0677331	0.0692375	0.0692375
Thymelicus sylvestris	random	t	1269.61	0.0849861	0.0849861	NA	NA	NA	NA	NA	NA	NA	NA	NA	NA	NA	NA	NA	NA	NA	NA	NA	NA	NA
Thymelicus sylvestris	random	t	NA	NA	NA	FP	1208.39	1207.33	1212.07	1211.44	1206.95	1207.48	0.0455468	0.0455468	0.0424727	0.0424727	0.0401128	0.0401128	0.043643	0.043643	0.042985	0.042985	0.0405455	0.0405455
Thymelicus sylvestris	random	t	NA	NA	NA	OW	1236.05	1233.19	1237.9	1234.63	1241.93	1242.43	0.0633547	0.0673289	0.0622795	0.0632712	0.0614886	0.0657227	0.0598221	0.0598221	0.0527348	0.0554309	0.0536196	0.0567359
Thymelicus sylvestris	random	t	NA	NA	NA	preFP	1238.52	1240.55	1247.76	1253.34	1247.62	1252.24	0.0897301	0.106682	0.0844381	0.0943676	0.08061	0.102381	0.0781902	0.0981186	0.0874922	0.110449	0.0793358	0.105827
Thymelicus sylvestris	random	t-1	NA	NA	NA	FP	1196.84	1196.39	1199.76	1200.42	1196.99	1196.18	0.0934549	0.0934549	0.0892308	0.0892308	0.0898607	0.0898607	0.0905304	0.0905304	0.0876667	0.0876667	0.0881663	0.0881663
Thymelicus sylvestris	random	t-1	NA	NA	NA	OW	1215.37	1226.45	1232.28	1229.68	1234.17	1236.29	0.127179	0.127179	0.0996012	0.0996012	0.0952676	0.0952676	0.0940011	0.0940011	0.0918617	0.0918617	0.0892393	0.0892393
Thymelicus sylvestris	random	t-1	NA	NA	NA	postFP	1196.89	1198.71	1201.05	1201.84	1198.18	1200.58	0.0872887	0.0872887	0.0862323	0.0862323	0.0844534	0.0844534	0.0845973	0.0845973	0.0908368	0.0908368	0.0861738	0.0861738
Thymelicus sylvestris	random	t-1	NA	NA	NA	preFP	1186.21	1196.35	1197.51	1205.45	1197.97	1201.3	0.108051	0.108051	0.0876151	0.0876151	0.0924077	0.0924077	0.0860338	0.0860338	0.0977339	0.0977339	0.0913977	0.0913977
Tomares ballus	random	t	136.244	0.212895	0.268527	NA	NA	NA	NA	NA	NA	NA	NA	NA	NA	NA	NA	NA	NA	NA	NA	NA	NA	NA
Tomares ballus	random	t	NA	NA	NA	FP	116.1	113.961	117.435	121.42	112.534	109.924	0.301385	0.301385	0.262845	0.275926	0.312059	0.312059	0.260588	0.260588	0.312763	0.312763	0.330891	0.330891
Tomares ballus	random	t	NA	NA	NA	OW	137.142	131.328	137.995	133.244	137.277	136.352	0.163616	0.163616	0.183749	0.183749	0.153197	0.153197	0.17658	0.17658	0.168274	0.168274	0.160271	0.160271
Tomares ballus	random	t	NA	NA	NA	preFP	113.135	109.19	108.806	110.098	110.262	109.387	0.152913	0.152913	0.159523	0.159523	0.259151	0.259151	0.234934	0.234934	0.175559	0.184295	0.168409	0.197881
Tomares ballus	random	t-1	NA	NA	NA	FP	110.244	105.049	109.124	113.552	109.364	107.304	0.259025	0.259025	0.266655	0.266655	0.310717	0.310717	0.251522	0.251522	0.224313	0.224313	0.23498	0.23498
Tomares ballus	random	t-1	NA	NA	NA	OW	130.453	126.811	131.444	129.206	129.064	128.614	0.285771	0.285771	0.273412	0.273412	0.27489	0.27489	0.260237	0.260237	0.310249	0.310249	0.297183	0.297183
Tomares ballus	random	t-1	NA	NA	NA	postFP	107.529	106.064	115.095	113.08	112.183	110.727	0.260123	0.260123	0.206791	0.206791	0.193347	0.193347	0.20489	0.20489	0.239123	0.239123	0.235156	0.235156
Tomares ballus	random	t-1	NA	NA	NA	preFP	112.38	107.153	113.747	113.773	109.436	108.226	0.192352	0.192352	0.222048	0.222048	0.194457	0.194457	0.192133	0.192133	0.215615	0.215615	0.214643	0.214643
Vanessa atalanta	random	t	2832.56	0.18952	0.237781	NA	NA	NA	NA	NA	NA	NA	NA	NA	NA	NA	NA	NA	NA	NA	NA	NA	NA	NA
Vanessa atalanta	random	t	NA	NA	NA	FP	2883.1	2886.75	2888.77	2893.25	2886.86	2886.68	0.0596981	0.0596981	0.0557151	0.0557151	0.0564825	0.0564825	0.0541912	0.0541912	0.0585096	0.0585096	0.0589576	0.0589576
Vanessa atalanta	random	t	NA	NA	NA	OW	2913.65	2915.98	2910.2	2914.19	2910.75	2913.32	0.0934965	0.100223	0.0944463	0.105018	0.099989	0.111948	0.0915898	0.0992148	0.104658	0.122734	0.0967456	0.106005
Vanessa atalanta	random	t	NA	NA	NA	preFP	2783.72	2790.95	2799.14	2800.68	2803.45	2804.82	0.160536	0.259902	0.161338	0.26729	0.146428	0.2358	0.14647	0.236736	0.145992	0.239083	0.145694	0.238711
Vanessa atalanta	random	t-1	NA	NA	NA	FP	2780.25	2791.3	2790.89	2790.46	2771.32	2766.94	0.201841	0.252332	0.198814	0.255092	0.187541	0.229456	0.205535	0.264231	0.202689	0.243061	0.224256	0.289518
Vanessa atalanta	random	t-1	NA	NA	NA	OW	2825.67	2832.15	2823.25	2829.15	2819.02	2829.85	0.198096	0.25023	0.193485	0.246733	0.19482	0.242518	0.199305	0.257653	0.218298	0.288303	0.203152	0.262766
Vanessa atalanta	random	t-1	NA	NA	NA	postFP	2787.76	2787.19	2787.11	2792.44	2792.67	2793.75	0.193551	0.239335	0.200773	0.254134	0.207853	0.266166	0.206118	0.2662	0.195018	0.247038	0.199903	0.25811
Vanessa atalanta	random	t-1	NA	NA	NA	preFP	2773.23	2780.3	2792.78	2794.8	2786.23	2796.6	0.197047	0.237576	0.213288	0.276406	0.188505	0.23297	0.197138	0.251368	0.195617	0.242317	0.203506	0.264945
Vanessa cardui	random	t	3292.8	0.169718	0.169718	NA	NA	NA	NA	NA	NA	NA	NA	NA	NA	NA	NA	NA	NA	NA	NA	NA	NA	NA
Vanessa cardui	random	t	NA	NA	NA	FP	3244.93	3249.33	3253.52	3252.05	3233.95	3242.45	0.180371	0.180371	0.173471	0.173471	0.171987	0.171987	0.173376	0.173376	0.189699	0.189699	0.183436	0.189319
Vanessa cardui	random	t	NA	NA	NA	OW	3376.91	3378.54	3382.65	3378.16	3380.5	3378.37	0.13396	0.151266	0.131642	0.145916	0.128664	0.148583	0.131436	0.152938	0.130466	0.151497	0.133905	0.153655
Vanessa cardui	random	t	NA	NA	NA	preFP	3248.68	3240.91	3246.31	3252.25	3252.77	3253.21	0.144626	0.144626	0.152366	0.152366	0.148006	0.148006	0.142655	0.142655	0.142253	0.142253	0.142482	0.142482
Vanessa cardui	random	t-1	NA	NA	NA	FP	3167.45	3170.21	3174.01	3170.36	3123.55	3153.31	0.230729	0.230729	0.225725	0.225725	0.224683	0.224683	0.22794	0.22794	0.267973	0.267973	0.242177	0.242177
Vanessa cardui	random	t-1	NA	NA	NA	OW	3272.66	3288.06	3286.52	3278.58	3265.67	3272.59	0.237757	0.237757	0.224491	0.224491	0.225427	0.225427	0.230356	0.230356	0.242825	0.242825	0.238315	0.238315
Vanessa cardui	random	t-1	NA	NA	NA	postFP	3146.35	3157.62	3177.98	3167.56	3164	3170.28	0.248665	0.248665	0.238958	0.238958	0.220561	0.220561	0.230459	0.230459	0.232468	0.232468	0.226449	0.226449
Vanessa cardui	random	t-1	NA	NA	NA	preFP	3172.67	3156.1	3152.59	3177.16	3174.91	3176.15	0.224259	0.224259	0.239078	0.239078	0.243025	0.243025	0.221639	0.221639	0.223763	0.223763	0.223252	0.223252
Zerynthia rumina	random	t	292.613	0.0887875	0.0887875	NA	NA	NA	NA	NA	NA	NA	NA	NA	NA	NA	NA	NA	NA	NA	NA	NA	NA	NA
Zerynthia rumina	random	t	NA	NA	NA	FP	314.155	306.106	316.837	315.732	313.919	313.63	0.00875636	0.0401631	0.0527739	0.0689971	0.00559956	0.0267573	0.0241018	0.062977	0.0205948	0.0370337	0.0130177	0.0321307
Zerynthia rumina	random	t	NA	NA	NA	OW	306.035	303.134	304.283	297.657	301.024	299.336	0.0456596	0.126734	0.106261	0.337598	0.0636105	0.140817	0.0930856	0.187786	0.0888455	0.193658	0.0908312	0.180544
Zerynthia rumina	random	t	NA	NA	NA	preFP	305.136	299.754	303.832	306.553	299.534	298.604	0.195485	0.370255	0.207571	0.374788	0.214415	0.413138	0.22494	0.458958	0.23011	0.419372	0.242992	0.471082
Zerynthia rumina	random	t-1	NA	NA	NA	FP	297.549	297.469	300.523	301.897	297.648	298.117	0.119811	0.119811	0.0981664	0.0981664	0.115988	0.115988	0.111253	0.111253	0.12944	0.12944	0.116655	0.116655
Zerynthia rumina	random	t-1	NA	NA	NA	OW	314.915	314.495	315.335	308.862	314.848	312.487	0.0998077	0.0998077	0.0936099	0.0936099	0.101684	0.101684	0.122986	0.122986	0.101312	0.101312	0.109631	0.109631
Zerynthia rumina	random	t-1	NA	NA	NA	postFP	296.298	294.07	297.011	303.316	304.104	302.724	0.114065	0.114065	0.128694	0.128694	0.144034	0.144034	0.11564	0.11564	0.09128	0.09128	0.102059	0.102059
Zerynthia rumina	random	t-1	NA	NA	NA	preFP	301.798	295.929	299.963	305.005	296.391	296.824	0.0967603	0.0967603	0.120794	0.120794	0.110004	0.110004	0.0879719	0.0879719	0.133366	0.133366	0.120172	0.120172
