# Supplementary material for: Local adaptation to climate anomalies relates to species phylogeny
Source: Commun Biol. 2022 Feb 17;5:143. doi: 10.1038/s42003-022-03088-3 (PMC8854402; doi:10.1038/s42003-022-03088-3)
Supplement: Supplementary file 5 — Supplementary Data 2 [file 42003_2022_3088_MOESM5_ESM.xlsx]

## Sheet: SM Data 2
Species	Sample Size	AIC model	Climatic variable	Scale model	Period	Time	R2 local	R2 gobal	R2 NullModel	Degree Local Adaptation	Mobility	Voltinism
Aglais io	959	2163.72	Temperature	Global	postFP	t-1	0.11754	0.14586	0.0667	-0.02832	6.5	Multivoltine
Anthocharis cardamines	1018	2208.88	Precipitation	Global	FP	t-1	0.16444	0.17087	0.1725	-0.00643	4.5	Univoltine
Apatura ilia	32	74.54	Aridity	Global	preFP	t-1	0.19093	0.45833	0.1835	-0.26741	4	Multivoltine
Apatura iris	8	7.95	Precipitation	Global	FP	t	0.66746	0.88806	0.1929	-0.2206	3.5	Univoltine
Arethusana arethusa	14	22.88	Temperature	Global	preFP	t	0.33608	0.34819	0.254	-0.01211	2.5	Univoltine
Argynnis adippe	302	754.51	Precipitation	Local	preFP	t-1	0.12317	0.08962	0.0404	0.03356	4.5	Univoltine
Argynnis pandora	9	20.53	Temperature	Global	FP	t	0.34824	0.22293	0.5452	0.12531	5	Univoltine
Aricia agestis	272	689.94	Temperature	Local	FP	t-1	0.1699	0.11921	0.1264	0.05069	3.5	Multivoltine
Aricia artaxerxes	201	430.17	Temperature	Global	preFP	t	0.20105	0.21529	0.1689	-0.01424	3.5	Multivoltine
Aricia cramera	291	808.56	Precipitation	Global	preFP	t-1	0.11698	0.12987	0.0829	-0.0129	2.694	Multivoltine
Boloria dia	205	566.59	Precipitation	Global or Local	postFP	t-1	0.17226	0.15743	0.0815	0.01483	4.5	Multivoltine
Boloria euphrosyne	259	616.57	Precipitation	Local	FP	t	0.09685	0.08886	0.1051	0.00799	3.5	Multivoltine
Brenthis daphne	51	125.14	Precipitation	Local	FP	t	0.16177	0.10313	0.0776	0.05864	3.5	Univoltine
Brenthis ino	372	838.74	Temperature	Local	OW	t-1	0.14512	0.0832	0.0551	0.06191	3	Univoltine
Brintesia circe	413	932.05	Precipitation	Global	FP	t-1	0.09306	0.09553	0.0558	-0.00247	4	Univoltine
Cacyreus marshalli	31	69.87	Temperature	Global	FP	t-1	0.54223	0.55766	0.0194	-0.01543	7	Multivoltine
Callophrys avis	9	11.98	Temperature	Local	postFP	t-1	0.64106	0.52887	0.5486	0.11218	1.981	Univoltine
Callophrys rubi	701	1771.12	Temperature	Global	preFP	t	0.06319	0.07466	0.0613	-0.01147	4	Univoltine
Charaxes jasius	257	578.33	Precipitation	Local	preFP	t-1	0.21449	0.20684	0.1473	0.00765	4	Multivoltine
Coenonympha glycerion	213	494.36	Temperature	Global or Local	FP	t-1	0.19965	0.17893	0.0924	0.02072	2	Univoltine
Colias croceus	704	1750.96	Temperature	Local	postFP	t-1	0.11052	0.08408	0.0099	0.02644	8	Multivoltine
Colias palaeno	47	107.27	Temperature	Global	postFP	t-1	0.17188	0.24305	0.2124	-0.07118	2.5	Univoltine
Cupido alcetas	17	47.81	Precipitation	Global or Local	postFP	t-1	0.51749	0.4798	0.0028	0.03769	4	Multivoltine
Cupido argiades	40	113.5	Aridity	Global	preFP	t-1	0.16419	0.17679	0.0797	-0.0126	4.5	Multivoltine
Cupido osiris	30	67.43	Aridity	Global	preFP	t	0.2384	0.46879	0.0934	-0.23039	2.293	Univoltine
Cyaniris semiargus	322	863.1	Temperature	Global	FP	t-1	0.20963	0.20821	0.4347	0.00142	4	Univoltine
Erebia aethiops	8	-12.26	Precipitation	Global	OW	t	0.82378	0.82378	0.258	0	3	Univoltine
Erebia euryale	6	-6.83	Precipitation	Local	OW	t-1	0.93619	0.93619	0.0671	0	NA	Univoltine
Erebia ligea	211	742.07	Precipitation	Global	preFP	t-1	0.45371	0.45645	0.0489	-0.00274	3	Univoltine
Eumedonia eumedon	89	282.02	Precipitation	Local	FP	t	0.15759	0.13148	0.0617	0.0261	2.5	Univoltine
Euphydryas aurinia	211	622.86	Aridity	Local	preFP	t-1	0.14279	0.1022	0.2012	0.04059	2	Univoltine
Euphydryas maturna	55	105.47	Precipitation	Global or Local	FP	t	0.26399	0.26243	0.0531	0.00156	2	Univoltine
Glaucopsyche alexis	123	335.9	Aridity	Global	preFP	t-1	0.11821	0.18362	0.0154	-0.06541	2.5	Univoltine
Hamearis lucina	29	81.24	Precipitation	Global	FP	t	0.33879	0.34171	0.0636	-0.00292	2	Univoltine
Hipparchia fidia	233	570.91	Aridity	Local	OW	t	0.15977	0.06672	0.1011	0.09305	3.18	Univoltine
Hipparchia hermione	69	140.84	Temperature	Local	preFP	t-1	0.11505	0.0392	0.074	0.07585	3.5	Univoltine
Hipparchia statilinus	247	600.03	Aridity	Local	preFP	t-1	0.21323	0.11434	0.0836	0.0989	2.5	Univoltine
Laeosopis roboris	11	19.38	Temperature	Global	FP	t	0.3462	0.56877	0.1275	-0.22257	1.762	Univoltine
Lampides boeticus	398	1228.54	Temperature	Local	FP	t-1	0.16259	0.14513	0.0925	0.01746	7	Multivoltine
Leptidea juvernica	14	27.14	Precipitation	Global or Local	FP	t-1	0.61867	0.60285	0.017	0.01583	NA	Multivoltine
Leptidea sinapis	689	1520.74	Aridity	Local	postFP	t-1	0.06626	0.0619	0.0536	0.00436	2	Multivoltine
Leptotes pirithous	288	909.38	Precipitation	Local	preFP	t-1	0.16294	0.10517	0.1703	0.05777	7	Multivoltine
Limenitis reducta	332	820.73	Temperature	Global	FP	t-1	0.1421	0.14909	0.1405	-0.00698	4	Multivoltine
Lycaena hippothoe	173	409.83	Temperature	Global	FP	t-1	0.20538	0.2175	0.0698	-0.01212	3.5	Univoltine
Lycaena phlaeas	898	2342.96	Temperature	Global	preFP	t-1	0.08215	0.091	0.4058	-0.00886	4	Multivoltine
Lycaena tityrus	9	12.51	Temperature	Global	postFP	t-1	0.66161	0.71694	0.0841	-0.05533	2.5	Multivoltine
Lycaena virgaureae	317	708.18	Precipitation	Global or Local	FP	t	0.10734	0.10943	0.0516	-0.00209	4	Multivoltine
Lysandra coridon	218	521.86	Temperature	Local	postFP	t-1	0.11276	0.05258	0.0335	0.06019	4	Univoltine
Lysandra hispana	190	429.2	Aridity	Global	OW	t	0.01838	0.05002	0.0329	-0.03164	3.484	Multivoltine
Melanargia galathea	252	659.07	Temperature	Global	preFP	t	0.04245	0.04425	0.0312	-0.00181	4	Univoltine
Melanargia occitanica	61	158.97	Temperature	Local	FP	t-1	0.2305	0.11439	0.0061	0.11611	2	Univoltine
Melitaea athalia	221	534.38	Precipitation	Local	FP	t-1	0.14655	0.13925	0.15	0.00729	2.5	Univoltine
Melitaea cinxia	124	299.57	Temperature	Local	preFP	t-1	0.21811	0.1391	0.1906	0.07901	2.5	Multivoltine
Melitaea parthenoides	11	27.31	Temperature	Local	postFP	t-1	0.7045	0.16602	0.1163	0.53848	2	Univoltine
Muschampia proto	50	124.37	Temperature	Global	preFP	t	0.32087	0.32202	0.1081	-0.00115	4	Univoltine
Nymphalis polychloros	131	282.65	Precipitation	Global or Local	preFP	t-1	0.28952	0.28472	0.0768	0.0048	6.5	Univoltine
Ochlodes sylvanus	1066	2526.49	Temperature	Global	FP	t-1	0.11954	0.16117	0.0635	-0.04163	4	Multivoltine
Papilio machaon	546	1334.84	Temperature	Global or Local	FP	t	0.06268	0.05853	0.0378	0.00416	5.5	Multivoltine
Pararge aegeria	1126	2234.83	Precipitation	Global	postFP	t-1	0.05248	0.05736	0.2459	-0.00488	4	Multivoltine
Parnassius apollo	5	-7.43	Precipitation	Local	preFP	t-1	0.94685	0.23978	0.1493	0.70706	1.5	Univoltine
Pieris brassicae	1238	3121.73	Temperature	Local	postFP	t-1	0.20488	0.16499	0.0648	0.0399	7	Multivoltine
Pieris napi	1175	2743.45	Temperature	Local	postFP	t-1	0.13316	0.07708	0.0444	0.05608	4.5	Multivoltine
Pieris rapae	1265	3202.59	Temperature	Global	FP	t-1	0.06518	0.08265	0.0053	-0.01746	6.5	Multivoltine
Plebejus idas	156	442.5	Temperature	Global or Local	postFP	t-1	0.16983	0.16151	0.1094	0.00832	3	Multivoltine
Polygonia c-album	957	2194.09	Temperature	Local	postFP	t-1	0.12337	0.12054	0.1616	0.00284	5.5	Multivoltine
Polyommatus amandus	349	758.77	Temperature	Global	FP	t-1	0.23207	0.22599	0.2583	0.00608	4	Univoltine
Polyommatus celina	39	85.7	Temperature	Global or Local	preFP	t-1	0.49536	0.43694	0.1111	0.05842	4	Multivoltine
Polyommatus fulgens	12	16.53	Temperature	Global	FP	t	0.04231	0.10538	0.0486	-0.06307	1.927	Univoltine
Polyommatus icarus	1230	3459.53	Temperature	Local	OW	t-1	0.08368	0.04954	0.1968	0.03414	4	Multivoltine
Pontia daplidice	469	1277.64	Aridity	Local	FP	t	0.05738	0.04084	0.0864	0.01653	5.5	Multivoltine
Pseudophilotes panoptes	188	476.83	Aridity	Local	preFP	t	0.1732	0.15161	0.0823	0.02159	2.443	Univoltine
Pyrgus armoricanus	23	67.29	Temperature	Global	FP	t	0.12091	0.12023	0.2944	0.00068	4	Multivoltine
Pyrgus malvae	149	338.06	Temperature	Global	postFP	t-1	0.30911	0.33716	0.0402	-0.02806	2.5	Multivoltine
Satyrium acaciae	33	88.45	Temperature	Global	preFP	t-1	0.22687	0.29222	0.3528	-0.06535	2	Univoltine
Satyrium esculi	436	1305.53	Temperature	Local	preFP	t-1	0.15058	0.10274	0.0792	0.04784	2.006	Univoltine
Satyrium ilicis	9	10.92	Temperature	Local	preFP	t	0.64716	0.63512	0.3423	0.01204	2.5	Univoltine
Satyrium pruni	38	85.86	Temperature	Global	postFP	t-1	0.39251	0.40492	0.3949	-0.01242	2.5	Univoltine
Satyrium spini	59	139.05	Precipitation	Global or Local	postFP	t-1	0.42007	0.44212	0.5255	-0.02205	3	Univoltine
Satyrium w-album	5	-29.21	Precipitation	Global	FP	t	0.73925	0.99976	0.1731	-0.26051	2.5	Univoltine
Spialia sertorius	139	297.02	Temperature	Local	preFP	t-1	0.17419	0.12198	0.4072	0.05221	1.5	Multivoltine
Thymelicus acteon	295	739.84	Temperature	Local	preFP	t-1	0.16133	0.1345	0.0426	0.02683	2	Univoltine
Thymelicus lineola	517	1296.54	Temperature	Local	postFP	t-1	0.0918	0.05927	0.085	0.03253	3.5	Univoltine
Thymelicus sylvestris	435	1186.21	Temperature	Local	preFP	t-1	0.10805	0.08762	0.2129	0.02044	3	Univoltine
Tomares ballus	45	105.05	Temperature	Global	FP	t-1	0.25903	0.26665	0.1895	-0.00763	1.819	Univoltine
Vanessa atalanta	1142	2766.94	Precipitation	Global	FP	t-1	0.20269	0.22426	0.1697	-0.02157	8	Multivoltine
Vanessa cardui	864	3123.55	Precipitation	Local	FP	t-1	0.26797	0.24218	0.0888	0.0258	8	Multivoltine
Aglais urticae	729	1956.04	Null model	NA	preFP	t	NA	NA	0.0398	NA	6.5	Multivoltine
Agriades optilete	138	304.89	Null model	NA	OW	t	NA	NA	0.1112	NA	2	Univoltine
Anthocharis euphenoides	218	481.64	Null model	NA	preFP; postFP; FP	t-1	NA	NA	0.041	NA	2.251	Univoltine
Aphantopus hyperantus	948	1723.18	Null model	NA	FP	t	NA	NA	0.0379	NA	2.5	Univoltine
Aporia crataegi	335	711.68	Null model	NA	preFP	t	NA	NA	0.1202	NA	6	Univoltine
Araschnia levana	134	284.73	Null model	NA	preFP; postFP; FP	t; t-1	NA	NA	0.1262	NA	5	Multivoltine
Argynnis aglaja	505	1113.17	Null model	NA	preFP	t	NA	NA	0.0174	NA	4	Univoltine
Argynnis paphia	550	1332.07	Null model	NA	FP	t	NA	NA	0.0311	NA	4.5	Univoltine
Boloria selene	399	1003.77	Null model	NA	FP	t	NA	NA	0.0198	NA	3.5	Multivoltine
Carcharodus alceae	333	861.93	Null model	NA	preFP	t	NA	NA	0.1379	NA	5	Multivoltine
Carcharodus lavatherae	21	47.92	Null model	NA	FP	t	NA	NA	0.4718	NA	3	Univoltine
Carterocephalus silvicola	206	473.95	Null model	NA	preFP; postFO; OW; FP	t-1	NA	NA	0.189	NA	2	Univoltine
Celastrina argiolus	931	2475.43	Null model	NA	preFP	t	NA	NA	0.0098	NA	5	Multivoltine
Coenonympha arcania	253	555.04	Null model	NA	FP	t	NA	NA	0.0127	NA	2.5	Univoltine
Coenonympha dorus	164	366.92	Null model	NA	FP	t	NA	NA	0.0141	NA	1.963	Univoltine
Coenonympha pamphilus	583	1470.7	Null model	NA	preFP; postFP; FP	t-1	NA	NA	0.034	NA	3	Multivoltine
Colias alfacariensis	234	537.35	Null model	NA	preFP; postFP; FP	t-1	NA	NA	0.1248	NA	3	Multivoltine
Cupido minimus	102	190.38	Null model	NA	FP	t	NA	NA	0.1897	NA	1.5	Multivoltine
Erebia meolans	46	105.77	Null model	NA	preFP	t	NA	NA	0.0363	NA	3	Univoltine
Erebia neoridas	45	60.18	Null model	NA	FP	t	NA	NA	0.1134	NA	2.344	Univoltine
Erynnis tages	224	551.98	Null model	NA	preFP; postFP; FP	t-1	NA	NA	0.0477	NA	2.5	Multivoltine
Euchloe crameri	278	657.03	Null model	NA	OW	t	NA	NA	0.0653	NA	2.625	Multivoltine
Euphydryas desfontainii	36	94.66	Null model	NA	FP	t	NA	NA	0.0766	NA	2.381	Univoltine
Favonius quercus	247	671.1	Null model	NA	preFP	t	NA	NA	0.131	NA	3.5	Univoltine
Glaucopsyche melanops	189	464.11	Null model	NA	FP	t	NA	NA	0.0306	NA	4	Univoltine
Gonepteryx cleopatra	539	1134.92	Null model	NA	preFP	t	NA	NA	0.0256	NA	4	Univoltine
Gonepteryx rhamni	1063	2197.84	Null model	NA	FP	t	NA	NA	0.2564	NA	5	Univoltine
Hesperia comma	112	309.01	Null model	NA	FP	t	NA	NA	0.0659	NA	2	Univoltine
Hipparchia fagi	102	224.43	Null model	NA	OW	t	NA	NA	0.0901	NA	3.5	Univoltine
Hipparchia semele	213	510.32	Null model	NA	preFP; postFP; FP	t-1	NA	NA	0.065	NA	4	Univoltine
Iphiclides feisthamelii	460	991.42	Null model	NA	preFP; postFP; FP	t-1	NA	NA	0.1113	NA	4	Multivoltine
Issoria lathonia	244	599.31	Null model	NA	FP	t	NA	NA	0.2065	NA	5	Multivoltine
Lasiommata maera	279	637.15	Null model	NA	preFP	t	NA	NA	0.0424	NA	3	Multivoltine
Lasiommata megera	732	1554.29	Null model	NA	preFP	t	NA	NA	0.171	NA	4	Multivoltine
Lasiommata petropolitana	84	182.55	Null model	NA	FP	t	NA	NA	0.0894	NA	3	Univoltine
Libythea celtis	238	568.13	Null model	NA	preFP	t	NA	NA	0.012	NA	3	Univoltine
Limenitis camilla	178	384.07	Null model	NA	FP	t	NA	NA	0.3933	NA	3.5	Multivoltine
Limenitis populi	27	48.45	Null model	NA	preFP	t	NA	NA	0.0566	NA	3.5	Univoltine
Lysandra bellargus	244	650.31	Null model	NA	preFP	t-1	NA	NA	0.0184	NA	3.5	Multivoltine
Maniola jurtina	1152	2322.81	Null model	NA	preFP	t	NA	NA	0.0328	NA	4	Univoltine
Melanargia lachesis	474	1026.01	Null model	NA	preFP	t	NA	NA	0.086	NA	4	Univoltine
Melitaea deione	128	328.63	Null model	NA	postFP	t-1	NA	NA	0.1433	NA	2.798	Multivoltine
Melitaea didyma	230	535.5	Null model	NA	preFP; postFP; FP	t-1	NA	NA	0.0451	NA	3	Multivoltine
Melitaea phoebe	253	583.98	Null model	NA	preFP	t	NA	NA	0.1891	NA	3	Multivoltine
Melitaea trivia	46	106.05	Null model	NA	preFP	t	NA	NA	0.3107	NA	2	Multivoltine
Nymphalis antiopa	195	413	Null model	NA	preFP	t	NA	NA	0.2479	NA	6.5	Univoltine
Plebejus argus	364	852.35	Null model	NA	preFP	t	NA	NA	0.1327	NA	2.5	Multivoltine
Polyommatus escheri	201	456.27	Null model	NA	preFP; postFP; FP	t-1	NA	NA	0.1433	NA	1.891	Univoltine
Polyommatus ripartii	15	41.6	Several	Several	preFP; postFP; FP	t; t-1	NA	NA	0.0207	NA	1.915	Univoltine
Polyommatus thersites	146	349.97	Null model	NA	preFP; postFP; FP	t-1	NA	NA	0.0507	NA	3	Multivoltine
Pyrgus malvoides	196	401.17	Null model	NA	preFP; postFP; FP	t-1	NA	NA	0.0812	NA	NA	Multivoltine
Pyronia bathseba	389	822.35	Null model	NA	preFP	t	NA	NA	0.081	NA	3	Univoltine
Pyronia cecilia	410	1059.08	Null model	NA	preFP	t	NA	NA	0.0324	NA	3	Univoltine
Pyronia tithonus	747	1475.99	Null model	NA	preFP	t	NA	NA	0.1964	NA	3	Univoltine
Satyrus actaea	49	61.79	Null model	NA	preFP	t	NA	NA	0.0921	NA	NA	NA
Thecla betulae	12	10.61	Null model	NA	preFP	t	NA	NA	0.0977	NA	2.5	Univoltine
Zerynthia rumina	110	292.61	Null model	NA	FP	t-1	NA	NA	0.0888	NA	3.082	Univoltine
